# Supplementary material for: A network-based phenotype mapping approach to identify genes that modulate drug response phenotypes
Source: Sci Rep. 2016 Nov 14;6:37003. doi: 10.1038/srep37003 (PMC5107984; doi:10.1038/srep37003)
Supplement: Supplementary Information [file srep37003-s2.xlsx]

## Sheet: EC50.doxorubicin_African
Cell ID	AA34	AA33	AA92	AA65	AA84	AA31	AA13	AA10	AA64	AA03	AA44	AA57	AA36	AA23	AA88	AA43	AA45	AA40	AA77	AA48	AA21	AA08	AA83	AA90	AA25	AA35	AA56	AA24	AA72	AA49	AA20	AA66	AA04	AA97	AA79	AA32	AA37	AA61	AA80	AA82	AA73	AA78	AA05	AA28	AA42	AA39	AA55	AA30	AA09
EC50	0.00105796	0.00205813	0.00225695	0.00231243	0.00269157	0.00296609	0.130839	0.140651	0.192434	0.207322	0.330452	0.353445	0.0031335	0.0046386	0.0049555	0.0585452	0.0633004	0.0646038	0.0400911	0.0407296	0.0409716	0.0413376	0.0413491	0.0420191	0.0425674	0.0431778	0.0450483	0.0479856	0.049627	0.0512483	0.0525023	0.0548348	0.0549795	0.0054394	0.00619866	0.00628555	0.00794895	0.00823597	0.0092063	0.0096071	0.00967559	0.0103951	0.0105379	0.0108627	0.0117839	0.012057	0.0124428	0.0132364	0.0134313
[truncated: 46 more columns]

## Sheet: EC50.doxorubicin_Caucasian
Cell ID	CA89	CA41	CA64	CA20	CA65	CA66	CA67	CA25	CA57	CA82	CA76	CA70	CA42	CA79	CA96	CA69	CA13	CA15	CA39	CA93	CA30	CA40	CA88	CA14	CA47	CA31	CA58	CA48	CA68	CA71	CA78	CA44	CA94	CA33	CA37	CA06	CA84	CA27	CA61	CA45	CA05	CA43	CA62	CA32	CA28	CA80	CA08	CA46	CA38
EC50	0.00342568	0.00980248	0.0110064	0.0132379	0.013615	0.0136163	0.368896	0.4034	0.421038	0.707222	1.53893	2.5116	0.0140418	0.0142456	0.014343	0.0143462	0.0173212	0.0186534	0.0186862	0.018707	0.0187317	0.0190285	0.0196864	0.0197628	0.0203087	0.0211306	0.0216729	0.0219374	0.0220462	0.0220811	0.0221701	0.0223209	0.0228903	0.0244536	0.0261275	0.0276858	0.0280151	0.0284695	0.0291104	0.0294298	0.0295547	0.0302858	0.0310415	0.0311705	0.032871	0.033113	0.0332643	0.0333688	0.0333917
[truncated: 47 more columns]

## Sheet: EC50.doxorubicin_Chinese
Cell ID	HCA28	HCA57	HCA56	HCA25	HCA51	HCA43	HCA18	HCA03	HCA49	HCA33	HCA24	HCA50	HCA26	HCA53	HCA60	HCA20	HCA42	HCA39	HCA19	HCA59	HCA55	HCA22	HCA17	HCA01	HCA27	HCA04	HCA08	HCA02	HCA36	HCA09	HCA54	HCA15	HCA47	HCA12	HCA41	HCA16	HCA05	HCA21	HCA06	HCA58	HCA13	HCA40	HCA07	HCA29	HCA35	HCA10	HCA48	HCA14	HCA34
EC50	0.00544902	0.00666154	0.00724942	0.00807904	0.0107687	0.0122716	0.0124716	0.122701	0.140194	0.147245	0.149941	0.159879	0.161067	0.0193124	0.0201606	0.0205451	0.0206569	0.0207792	0.0215108	0.0243864	0.0248003	0.0248733	0.0250845	0.0255377	0.0257062	0.0260228	0.0260718	0.0268552	0.027965	0.0281998	0.0285973	0.0290084	0.0307564	0.0309019	0.0309036	0.0309368	0.0329557	0.0336677	0.0353567	0.0363679	0.0374313	0.037739	0.040478	0.0433238	0.0433356	0.0456631	0.0504452	0.0540155	0.0559566
[truncated: 10 more columns]

## Sheet: EC50.epirubicin_African
Cell ID	AA75	AA34	AA82	AA56	AA79	AA65	AA67	AA44	AA03	AA64	AA60	AA57	AA33	AA09	AA41	AA100	AA37	AA23	AA91	AA55	AA96	AA97	AA38	AA26	AA49	AA92	AA16	AA93	AA71	AA98	AA84	AA31	AA28	AA74	AA42	AA05	AA11	AA61	AA25	AA77	AA36	AA46	AA21	AA04	AA73	AA78	AA88	AA22	AA08
EC50	0.00394173	0.00820218	0.0109055	0.0129137	0.0146536	0.0154889	0.184283	0.201766	0.207995	0.246232	0.398942	0.800743	0.0155717	0.0168659	0.0171014	0.0182087	0.0193058	0.0200318	0.0202437	0.0207698	0.0211172	0.0234074	0.0236633	0.0238917	0.0247738	0.0249552	0.0263835	0.0269481	0.0271287	0.0278389	0.0287079	0.0287318	0.0292187	0.0300564	0.0302035	0.03034	0.0306906	0.0309169	0.0309827	0.0311006	0.0322078	0.0327616	0.0330106	0.0331932	0.0332205	0.0343232	0.0344006	0.0350507	0.0353762
[truncated: 46 more columns]

## Sheet: EC50.epirubicin_Caucasian
Cell ID	CA94	CA89	CA32	CA04	CA30	CA31	CA57	CA03	CA67	CA82	CA76	CA70	CA44	CA20	CA40	CA75	CA14	CA37	CA45	CA15	CA65	CA62	CA02	CA43	CA08	CA48	CA88	CA77	CA39	CA05	CA79	CA49	CA66	CA96	CA09	CA26	CA81	CA16	CA11	CA23	CA69	CA12	CA90	CA42	CA93	CA64	CA06	CA28	CA19
EC50	0.00733576	0.00794833	0.0128462	0.0169522	0.0180282	0.0193465	0.51409	0.728335	0.794552	1.27847	2.81338	4.59067	0.0197228	0.0197247	0.0224015	0.0228817	0.0237986	0.0244784	0.0245798	0.026634	0.0273386	0.0277732	0.0278783	0.0297465	0.0298093	0.0298397	0.0305347	0.0308292	0.0314441	0.0318181	0.0342607	0.0350254	0.03811	0.0388861	0.0396997	0.0397647	0.042479	0.0432501	0.0434647	0.0439084	0.0444027	0.0445896	0.0457238	0.0458175	0.0462876	0.046297	0.0465277	0.049139	0.0505793
[truncated: 47 more columns]

## Sheet: EC50.epirubicin_Chinese
Cell ID	HCA56	HCA52	HCA53	HCA31	HCA39	HCA26	HCA58	HCA49	HCA37	HCA46	HCA30	HCA24	HCA18	HCA42	HCA01	HCA51	HCA59	HCA22	HCA60	HCA17	HCA25	HCA19	HCA15	HCA16	HCA13	HCA02	HCA06	HCA21	HCA43	HCA28	HCA07	HCA14	HCA29	HCA41	HCA47	HCA57	HCA55	HCA20	HCA27	HCA23	HCA09	HCA54	HCA04	HCA36	HCA05	HCA08	HCA10	HCA33	HCA48
EC50	0.013193	0.0133659	0.0163129	0.0164091	0.0167552	0.0176942	0.159832	0.162484	0.197926	0.216881	0.230031	0.322794	0.0177747	0.020353	0.0226168	0.0235976	0.0248872	0.0254894	0.025515	0.0269232	0.0296045	0.0301611	0.0301742	0.0312089	0.0347544	0.0351106	0.0360029	0.0364646	0.0398212	0.0399147	0.0417659	0.0458925	0.0462026	0.0471549	0.0476075	0.0486444	0.0556173	0.0557383	0.0560252	0.0578998	0.0599684	0.064564	0.0665044	0.071469	0.0738248	0.0749693	0.0860665	0.0940557	0.0953088
[truncated: 10 more columns]

## Sheet: EC50.docetaxel_African
Cell ID	AA65	AA24	AA78	AA91	AA40	AA70	AA10	AA72	AA15	AA35	AA49	AA14	AA60	AA06	AA90	AA62	AA63	AA09	AA26	AA33	AA36	AA30	AA45	AA85	AA37	AA34	AA67	AA31	AA66	AA27	AA38	AA75	AA83	AA82	AA68	AA59	AA18	AA43	AA57	AA56	AA05	AA61	AA100	AA93	AA41	AA22	AA16	AA08	AA17
EC50	1.72437	2.44257	2.45631	2.60147	2.62552	2.63848	9.65537	9.66325	9.74148	10.667	10.7462	13.3187	2.76558	2.79213	2.83361	2.94926	3.05844	3.07725	3.09625	3.12109	3.21299	3.2343	3.36159	3.3912	3.51169	3.5118	3.53907	3.56047	3.61568	3.6165	3.63577	3.66647	3.77276	3.77829	3.92829	3.93586	4.19529	4.23972	4.25976	4.27575	4.28583	4.30187	4.37129	4.43164	4.46771	4.53747	4.5434	4.63906	4.67272
[truncated: 46 more columns]

## Sheet: EC50.docetaxel_Caucasian
Cell ID	CA16	CA71	CA66	CA29	CA87	CA89	CA86	CA05	CA07	CA22	CA21	CA52	CA61	CA33	CA48	CA80	CA44	CA72	CA74	CA55	CA09	CA93	CA79	CA65	CA69	CA24	CA04	CA10	CA58	CA38	CA68	CA88	CA75	CA26	CA40	CA06	CA90	CA41	CA45	CA31	CA14	CA56	CA36	CA92	CA37	CA08	CA15	CA20	CA18
EC50	1.5357	1.6098	2.48838	2.58453	2.61482	2.61682	7.50001	7.67946	7.69014	7.81885	10.1364	10.2539	2.62054	2.78013	2.79267	2.81788	2.83822	2.87764	2.93387	2.98873	3.01834	3.12528	3.13581	3.2758	3.30845	3.32461	3.33464	3.34358	3.3537	3.39942	3.41008	3.45133	3.45662	3.47798	3.53863	3.58421	3.60116	3.61337	3.63476	3.64044	3.71088	3.7129	3.72556	3.75627	3.77586	3.79112	3.8857	3.89446	3.9485
[truncated: 47 more columns]

## Sheet: EC50.docetaxel_Chinese
Cell ID	HCA28	HCA36	HCA37	HCA20	HCA19	HCA17	HCA54	HCA25	HCA22	HCA31	HCA47	HCA08	HCA43	HCA32	HCA39	HCA34	HCA41	HCA51	HCA38	HCA06	HCA48	HCA46	HCA05	HCA53	HCA33	HCA30	HCA04	HCA55	HCA40	HCA27	HCA23	HCA49	HCA52	HCA42	HCA11	HCA58	HCA24	HCA56	HCA09	HCA13	HCA60	HCA01	HCA16	HCA29	HCA35	HCA03	HCA12	HCA07	HCA26
EC50	2.40023	2.70018	2.939	2.94924	3.10079	3.20174	6.34668	6.44912	6.6306	6.87621	7.29419	10.0213	3.35309	3.36944	3.40284	3.40942	3.43205	3.45495	3.46654	3.47888	3.52443	3.67895	3.74594	3.80511	3.84419	3.87583	3.87932	3.94263	3.94914	4.00875	4.03794	4.04376	4.09114	4.16084	4.16816	4.20465	4.24926	4.26112	4.32785	4.33758	4.4724	4.52234	4.60809	4.6596	4.81887	5.01868	5.12285	5.23855	5.2608
[truncated: 10 more columns]

## Sheet: EC50.pactilatxel_African
Cell ID	AA64	AA65	AA38	AA62	AA91	AA46	AA03	AA58	AA48	AA49	AA07	AA54	AA45	AA31	AA27	AA28	AA90	AA41	AA76	AA33	AA06	AA78	AA36	AA40	AA57	AA02	AA82	AA89	AA63	AA26	AA29	AA34	AA61	AA72	AA96	AA74	AA83	AA22	AA24	AA21	AA68	AA32	AA47	AA08	AA23	AA98	AA67	AA60	AA94
EC50	4.96845	5.05066	5.74734	6.27916	6.54083	6.59512	15.2553	17.6742	18.7168	18.8684	19.7314	21.1394	6.77553	6.79656	6.81517	6.94689	6.99673	7.33949	7.345	7.45844	7.52651	7.5968	7.65305	7.69647	7.84362	7.87981	7.88564	7.90528	7.99582	8.0784	8.12905	8.14321	8.20585	8.27133	8.30486	8.34223	8.37365	8.75035	8.79786	8.98055	9.18942	9.19629	9.19895	9.20454	9.4264	9.57815	9.58017	9.61884	9.65158
[truncated: 46 more columns]

[truncated: 2 more sheets: EC50.pactilatxel_Caucasian, EC50.pactilatxel_Chinese]
