# Supplementary material for: A network-based phenotype mapping approach to identify genes that modulate drug response phenotypes
Source: Sci Rep. 2016 Nov 14;6:37003. doi: 10.1038/srep37003 (PMC5107984; doi:10.1038/srep37003)
Supplement: Supplementary Information [file srep37003-s4.xlsx]

## Sheet: PDEGs_anthracycline_resistant
gene	EC50.doxorubicin_African	EC50.doxorubicin_Caucasian	EC50.doxorubicin_Chinese	EC50.epirubicin_African	EC50.epirubicin_Caucasian	EC50.epirubicin_Chinese	nominalP
DGKH	0	0	1	0	0	1	0.044
DNAJA4	0	0	1	0	0	1	0.06
MTHFSD	0	0	1	0	1	0	0.062
HEATR1	0	0	1	0	0	1	0.047
TPR	0	0	1	0	0	1	0.05
HSP90AB1	0	0	1	0	0	1	0.046
HNRNPC	0	0	1	0	0	1	0.048
PHB	0	0	1	0	0	1	0.045
EIF5B	0	0	1	0	0	1	0.061
HDAC1	0	0	1	0	0	1	0.05
RUVBL1	0	0	1	0	0	1	0.048
ELAC2	0	1	0	0	1	0	0.057
CCT2	0	0	1	0	0	1	0.046
DHX9	0	0	1	0	0	1	0.042
RANBP1	0	0	1	0	0	1	0.055
ARHGAP11A	0	0	1	0	0	1	0.037
HSPE1	0	0	1	0	0	1	0.045
ATP5G3	0	0	1	0	0	1	0.045
HNRNPR	0	0	1	0	0	1	0.051
EXTL3	0	0	1	0	0	1	0.047
ARMC1	0	1	0	0	1	0	0.046
C1orf109	0	1	0	0	1	0	0.065
ATG3	0	1	0	0	1	0	0.052
CCDC8	0	0	1	0	0	1	0.062
IWS1	0	0	1	0	0	1	0.054
NAPEPLD	0	0	1	0	0	1	0.075
LIN52	0	1	0	0	1	0	0.047
TTC39C	1	0	1	1	0	0	0.055
TVP23C	1	0	0	0	1	0	0.064
TSSK3	1	0	0	1	0	0	0.051
GAMT	1	0	0	1	0	0	0.061
IGSF3	1	0	0	1	0	0	0.063
CASC4	1	0	0	1	0	0	0.063
CACNG6	1	0	0	1	0	0	0.05
DUSP18	1	0	0	1	0	0	0.056
LRRC43	1	0	0	1	0	0	0.043
PIKFYVE	1	0	1	1	0	1	0.061
SLC4A8	1	0	0	1	0	0	0.063
MOXD1	1	0	1	1	0	0	0.062
CNNM2	1	0	0	1	0	0	0.057
SERPINB8	1	0	0	1	0	0	0.059
TET3	1	0	0	1	0	0	0.058
NDUFA10	1	0	0	1	0	0	0.055
TOR1A	1	0	0	1	1	0	0.051
FRMD8	1	0	0	1	0	0	0.049
AREL1	1	0	0	0	1	0	0.046
USP6	1	0	0	1	0	0	0.068
ATP6V0A2	1	1	0	1	1	0	0.059
WFS1	1	0	0	0	1	0	0.053
RAP1A	1	0	0	1	0	0	0.073
GPR114	1	0	0	1	0	0	0.056
ZMAT3	1	0	0	1	0	0	0.054
PTGIR	1	0	0	1	0	0	0.06
SLAMF1	1	0	0	1	0	0	0.068
PACS2	1	0	0	1	0	0	0.051
KIAA2013	1	1	0	0	1	0	0.052
DKFZp451A211	1	0	0	1	0	0	0.072
LINC01210	1	0	0	1	0	0	0.048
LINC00930	1	0	0	1	0	0	0.056
ANHX	1	0	0	1	0	0	0.057
ZNF575	1	0	0	1	0	0	0.058
FAM212B	1	0	0	1	0	0	0.058
BIN3	1	0	0	1	0	0	0.055
ATP6V1H	1	1	0	0	1	1	0.068
CD44	1	0	0	1	0	0	0.067
PTRF	1	0	0	1	0	0	0.046
FAM43A	1	0	0	1	0	0	0.066
KRT7	1	0	0	1	0	0	0.056
STX17-AS1	1	0	0	1	0	0	0.058
C1orf85	1	0	0	1	0	0	0.062
LCE1E	1	0	0	1	0	0	0.07
EHMT1-IT1	1	0	0	0	1	0	0.063
LOC100507391	1	0	0	1	0	0	0.072
LTB	1	0	1	0	0	0	0.065
LOC100131581	1	0	0	1	0	0	0.068
RTP5	1	0	0	0	1	0	0.066
LINC00705	1	0	0	1	0	0	0.049
DYRK3	1	0	0	1	0	0	0.066
PCOLCE-AS1	1	0	0	1	0	0	0.055
OGFRP1	1	0	0	1	0	0	0.055
LOC441178	1	0	0	1	0	0	0.059
LOC339685	1	0	0	1	0	0	0.052
LOC101927914	1	0	0	1	0	0	0.061
LOC100130078	1	0	0	1	0	0	0.065
ITGAX	1	0	0	1	0	0	0.053
MRGPRG-AS1	1	0	0	1	0	0	0.063
C14orf183	1	0	0	0	1	0	0.067
XAGE-4	1	0	0	1	0	0	0.051
PAK1	1	0	0	1	0	0	0.063
C10orf76	1	0	1	0	0	1	0.054
FAM160A1	1	0	0	1	0	0	0.057
FLVCR2	1	0	0	1	0	0	0.071
LINC01134	1	0	0	1	0	0	0.043
LOC101929765	1	0	0	1	0	0	0.056
KRT79	1	0	0	1	0	0	0.058
LOC400958	1	0	1	0	0	1	0.066
LOXL4	1	0	0	1	0	0	0.068
ZNF527	1	0	0	1	0	0	0.062
GBP1P1	1	0	0	0	0	1	0.063
TCEB3	1	0	0	1	0	0	0.045
JTB	1	1	0	0	0	0	0.049
SPAG7	1	0	0	1	0	0	0.05
MARCKSL1	1	0	1	0	0	1	0.065
GABARAP	1	0	0	1	0	0	0.054
TPP1	1	0	0	1	0	0	0.04
STAT1	1	0	0	0	0	1	0.059
ATP6V0C	1	0	0	1	0	0	0.046
TERF2IP	1	0	0	1	0	0	0.053
RAB5B	1	1	0	0	0	0	0.06
ANXA7	1	1	0	0	1	0	0.044
JUNB	1	0	0	1	0	0	0.042
NFKBIA	1	1	0	1	0	0	0.057
ZFP36	1	0	0	1	0	0	0.041
IER3	1	0	0	1	0	0	0.074
SH3BP5	1	0	0	1	0	0	0.07
PON2	1	0	1	0	0	0	0.075
PEPD	1	0	0	0	1	0	0.057
CDKN1A	1	0	0	1	0	0	0.059
DBI	1	0	1	0	0	0	0.057
ICAM1	1	0	0	1	0	0	0.047
TNFAIP3	1	0	0	1	0	0	0.065
PEX11B	1	1	0	0	0	0	0.051
SYNPO	1	0	0	1	0	0	0.057
AHR	1	0	0	0	1	0	0.048
TRAF4	1	1	0	1	1	0	0.049
STAT5A	1	0	0	1	0	0	0.048
SGSM3	1	0	0	1	0	0	0.06
TCTA	1	0	0	1	1	0	0.063
CTNNBIP1	1	0	0	1	0	0	0.06
GABBR1	1	0	0	1	0	0	0.066
RHOG	1	0	0	1	0	0	0.035
IL4R	1	0	1	0	0	0	0.062
LGALS9	1	0	1	0	0	0	0.058
NCK2	1	0	0	1	0	0	0.065
CCS	1	0	0	1	0	0	0.071
FEZ1	1	0	0	1	0	0	0.073
TMOD1	1	0	0	1	0	0	0.066
CXCL9	1	0	1	0	0	0	0.058
STK19	1	0	0	1	0	0	0.066
NRCAM	1	0	1	1	0	0	0.045
GNG11	1	0	0	0	0	1	0.077
MZF1	1	0	0	1	0	0	0.043
PRELP	1	0	0	0	1	0	0.056
SGSH	1	0	0	0	1	0	0.059
TECPR2	1	1	0	1	1	0	0.058
KCNN4	1	0	0	1	0	0	0.047
UBOX5	1	0	0	1	1	0	0.053
LTBP2	1	0	0	1	1	0	0.067
CCDC6	1	0	1	1	0	1	0.067
TAGLN3	1	0	0	1	0	0	0.063
DHRS12	1	0	0	1	0	0	0.05
TRAPPC6A	1	0	0	1	0	0	0.07
MX2	1	0	1	0	0	0	0.063
CD40	1	0	0	1	0	0	0.052
LRRN2	1	0	0	1	0	0	0.05
RELB	1	1	0	0	0	0	0.062
ACVR1B	1	0	0	1	0	0	0.06
HCAR3	1	1	0	0	0	0	0.068
TCF7	1	0	0	1	0	0	0.06
KIF5A	1	0	0	1	0	0	0.063
OVGP1	1	0	0	1	0	0	0.051
LAMP3	1	0	0	1	0	0	0.056
TRAF1	1	0	0	1	0	0	0.05
PRRG2	1	0	0	1	0	0	0.049
SMPD2	1	0	0	0	1	0	0.06
BCL2A1	1	0	1	1	0	0	0.056
MAP2K6	1	0	1	1	0	0	0.054
PKP1	1	0	0	1	0	0	0.057
ITGAM	1	0	0	0	0	1	0.049
SPIB	1	0	1	0	0	0	0.067
KRT1	1	0	0	1	0	0	0.073
IL15	1	1	0	0	0	0	0.046
HABP2	1	0	0	1	0	0	0.053
SELP	1	0	0	1	0	0	0.068
STAT4	1	0	0	1	0	0	0.059
CXCR5	1	0	0	1	0	0	0.054
RLBP1	1	0	0	1	0	0	0.057
MPP3	1	0	0	1	0	0	0.052
RUNDC3A	1	0	0	1	0	0	0.058
CILP	1	0	0	1	0	0	0.058
KCNN1	1	0	0	1	0	0	0.072
PF4	1	0	0	1	0	0	0.052
CDX1	1	0	0	1	0	0	0.053
CD70	1	0	0	1	0	0	0.05
MRAS	1	0	0	1	0	0	0.052
FCER2	1	0	0	1	0	0	0.062
ITGA10	1	0	0	1	0	0	0.058
MATN1	1	0	0	1	0	0	0.074
ICAM5	1	0	0	1	0	0	0.06
LTA	1	0	1	0	0	1	0.052
CSF1	1	0	0	1	0	0	0.067
TNF	1	0	0	1	0	0	0.059
GNG5	1	0	0	1	0	0	0.048
ZBTB18	1	1	0	0	1	0	0.061
CD226	1	0	0	1	0	0	0.072
GP1BA	1	0	0	1	0	0	0.063
IL1RL1	1	0	0	1	0	0	0.054
TNFRSF9	1	0	0	1	0	0	0.077
KCNC3	1	0	0	1	0	0	0.043
SULT1B1	1	0	0	0	1	0	0.055
CYP1A2	1	0	0	1	0	0	0.055
CMKLR1	1	0	1	1	0	0	0.062
ENTPD1	1	0	1	0	0	1	0.063
METTL7A	1	0	0	1	0	0	0.052
SP140	1	0	0	1	0	0	0.046
NCR1	1	0	0	1	0	0	0.057
TGM5	1	0	0	1	0	0	0.05
CYB561	1	1	0	0	1	0	0.079
SP110	1	0	1	0	0	0	0.06
VOPP1	1	0	0	1	0	0	0.063
ALK	1	0	0	1	0	0	0.06
HOXB1	1	0	0	1	0	0	0.054
MAX	1	0	0	0	0	1	0.063
LILRA6	1	0	0	1	0	0	0.064
CCND1	1	0	0	1	0	0	0.068
STAT3	1	1	0	1	0	0	0.05
PNRC1	1	0	0	1	0	0	0.053
GABARAPL2	1	0	0	1	0	0	0.048
MYD88	1	0	1	0	0	0	0.054
PIM1	1	1	0	0	0	0	0.055
HLA-DQB1	1	0	1	0	0	0	0.077
C3AR1	1	0	1	0	0	0	0.068
PARP3	1	0	0	1	0	0	0.065
SOCS1	1	0	0	1	0	0	0.055
HPX	1	0	0	1	0	0	0.051
DYNC1I2	1	0	1	0	0	0	0.058
PCDHGA9	1	0	0	1	0	0	0.051
ATP6V0D1	1	0	0	0	0	1	0.031
MTMR4	1	1	1	1	0	0	0.054
FAM168A	1	0	0	1	0	0	0.056
DENND5A	1	0	1	1	0	0	0.072
PLEKHM1	1	0	0	1	0	0	0.053
SORT1	1	0	0	1	0	0	0.074
RNF19B	1	0	0	1	0	0	0.036
CREB3L1	1	0	0	1	0	0	0.064
RUSC2	1	0	0	1	0	0	0.036
TRIM22	1	0	1	0	0	0	0.054
CYLD	1	1	0	0	1	0	0.051
TDRD7	1	0	1	0	0	0	0.063
COL9A2	1	0	0	1	0	0	0.047
KSR1	1	0	0	1	0	0	0.048
STARD5	1	0	0	1	0	0	0.069
MYCL	1	0	0	1	0	0	0.068
SLC46A3	1	0	1	1	0	1	0.07
LOC100131510	1	0	0	1	0	0	0.066
RAB11FIP4	1	0	0	1	0	0	0.04
PTGER4P2-CDK2AP2P2	1	0	0	1	0	0	0.056
SERHL2	1	0	0	1	0	0	0.053
NPLOC4	1	0	0	0	1	0	0.052
AKIRIN1	1	0	0	1	0	1	0.042
TIMM10B	1	0	0	1	0	0	0.045
TNIP2	1	0	0	1	0	0	0.051
ABHD4	1	0	0	1	0	0	0.045
IMPACT	1	1	0	0	1	0	0.051
UBE2D4	1	0	0	0	1	0	0.053
RAB8B	1	0	1	1	0	0	0.046
KLF2	1	0	0	1	0	0	0.052
SERTAD3	1	1	0	0	0	0	0.07
EBI3	1	0	0	1	0	0	0.065
TMEM127	1	1	0	0	0	0	0.063
KIAA0226L	1	0	0	1	0	0	0.065
MYOZ1	1	0	0	1	0	0	0.059
AP5S1	1	1	0	0	0	0	0.058
LY6G5C	1	0	0	1	0	0	0.048
TAC3	1	0	0	1	0	0	0.04
ERO1LB	1	0	0	0	0	1	0.063
PLEKHG6	1	0	0	1	0	0	0.045
SNX11	1	1	0	1	0	0	0.053
ZNF701	1	0	0	1	0	0	0.06
ENGASE	1	0	0	1	1	0	0.074
PIK3R5	1	0	0	1	0	0	0.068
SERPINA10	1	0	0	1	0	0	0.052
FLJ20712	1	0	0	1	0	0	0.058
LINC00652	1	0	0	1	0	0	0.04
CYSLTR2	1	0	0	1	0	0	0.066
GALNT8	1	0	0	1	0	0	0.075
LBH	1	0	1	0	0	0	0.057
APH1B	1	0	0	1	0	0	0.052
CSRNP2	1	0	0	1	0	0	0.057
VWA7	1	0	0	1	0	0	0.056
OR2C1	1	1	0	1	1	0	0.085
FAIM3	1	0	0	1	0	0	0.044
RPH3AL	1	0	0	1	0	0	0.052
ETV7	1	0	1	0	0	0	0.069
UBA52	1	0	0	1	0	0	0.056
VPS37B	1	1	0	1	0	0	0.068
R3HDM4	1	0	0	1	0	0	0.049
PFDN6	1	0	0	0	0	1	0.071
C9orf156	1	1	0	0	1	0	0.056
FAM66D	1	0	0	1	0	0	0.067
HSD3B7	1	0	0	1	0	0	0.058
RHBDD2	1	0	0	0	0	1	0.06
YPEL3	1	0	0	1	0	0	0.046
CCDC3	1	0	0	1	0	0	0.064
ZNRF1	1	0	0	1	0	0	0.067
SERTAD1	1	0	0	1	0	0	0.056
DUSP23	1	0	0	1	0	0	0.063
TMEM120A	1	0	0	1	0	0	0.041
OLFM2	1	0	0	1	1	0	0.049
TTYH2	1	0	0	1	0	0	0.074
CAPNS2	1	0	0	1	0	0	0.055
SPATA16	1	0	0	1	0	0	0.058
NMUR2	1	0	0	1	0	0	0.058
SYS1	1	0	0	0	1	0	0.063
CYB561A3	1	0	1	0	0	1	0.042
TPRG1L	1	1	0	0	0	0	0.06
LAMTOR4	1	0	0	1	0	0	0.046
SYVN1	1	1	0	0	0	0	0.071
COMMD6	1	0	0	1	0	0	0.061
DEDD2	1	0	0	1	0	0	0.053
ARHGAP31	1	1	0	0	0	0	0.063
ZNF385A	1	0	0	1	0	0	0.043
SUSD1	1	0	1	0	0	0	0.051
SPPL2A	1	1	0	0	1	0	0.058
FCHSD1	1	0	0	1	0	0	0.046
CCDC71L	1	0	1	1	0	0	0.073
MPEG1	1	0	1	0	0	0	0.066
TSPAN18	1	0	0	1	0	0	0.057
DCUN1D3	1	0	0	0	1	0	0.059
RNF150	1	0	0	1	0	0	0.061
FMNL3	1	0	0	1	0	0	0.053
C4orf32	1	1	0	0	0	0	0.045
NBPF20	1	0	0	0	1	0	0.07
C11orf74	1	0	0	1	0	0	0.068
ARHGAP5-AS1	1	0	0	1	0	0	0.064
TMEM169	1	0	0	1	0	0	0.052
TPCN2	1	1	0	0	0	0	0.051
A1BG	1	0	0	1	0	0	0.062
FANCD2OS	1	0	0	1	0	0	0.049
SPAG5-AS1	1	0	0	1	1	0	0.063
GPR55	1	0	0	1	0	0	0.057
LINC00029	1	0	0	1	0	0	0.047
FBXO6	1	0	0	0	0	1	0.053
GUSBP4	1	0	0	1	0	0	0.059
MIATNB	1	0	0	1	0	0	0.079
BPIFB2	1	0	0	1	0	0	0.057
DKFZp547J222	1	0	0	1	0	0	0.063
XIRP1	1	0	0	0	1	0	0.061
CBLN3	1	0	0	1	1	0	0.06
FAM212B-AS1	1	0	0	1	0	0	0.061
C2orf81	1	0	0	1	0	0	0.051
LINC01215	1	0	0	1	0	0	0.061
VGLL2	1	0	0	1	0	0	0.055
SCARNA2	1	1	0	0	0	0	0.065
RAB4B	1	0	0	1	0	0	0.064
CTB-174D11.1	1	0	0	1	0	0	0.052
LINC00293	1	0	0	1	0	0	0.042
LINC00277	1	0	0	1	0	0	0.076
ANO7	1	0	0	1	0	0	0.059
C18orf61	1	0	0	1	0	0	0.072
LOC101929681	1	0	0	1	0	0	0.065
PIP5KL1	1	0	0	1	0	0	0.06
LOC284898	0	0	0	1	1	0	0.065
NUP133	0	0	1	0	0	1	0.038
UTP18	0	0	1	0	0	1	0.059
GTF2I	0	0	1	0	0	1	0.056
HOMER1	0	0	1	0	0	1	0.051
HERPUD2	0	1	0	0	1	0	0.055
SEPSECS	0	1	0	0	1	0	0.05
PLCXD2	0	1	0	0	1	0	0.053
TNRC6A	0	1	0	0	1	0	0.055
PPARGC1B	0	1	0	0	1	0	0.061
USB1	0	1	0	0	1	0	0.047
FRMD4A	0	1	1	0	0	0	0.069
DCAF8	0	1	0	0	1	0	0.044
APH1A	0	1	0	0	1	1	0.049
PPA2	0	1	1	0	1	1	0.049
CCDC82	0	1	0	0	1	0	0.042
GOLGA3	0	1	0	0	1	0	0.047
EPT1	0	1	0	0	0	1	0.051
TRAPPC10	0	1	0	0	1	0	0.045
SPEN	0	1	0	0	1	0	0.063
EHD4	0	1	1	0	0	0	0.052
BTBD19	0	1	0	0	1	0	0.064
RBM25	0	1	0	0	0	1	0.033
C5orf28	0	1	0	0	1	0	0.043
SLC2A11	0	1	0	1	0	0	0.053
LOC101060609	0	1	0	0	1	0	0.069
RDH13	0	1	0	0	1	0	0.068
HIVEP1	0	1	0	0	1	0	0.052
RSU1	0	1	1	0	0	1	0.052
TNRC6C	0	1	0	0	1	0	0.06
TXLNA	0	1	0	0	1	0	0.045
SMARCC2	0	1	0	0	1	0	0.048
LINC00951	0	1	0	0	1	0	0.063
KRT72	0	1	0	0	1	0	0.072
TJP2	0	1	0	0	1	0	0.056
CCDC90B	0	1	0	0	1	0	0.064
GPBP1L1	0	1	0	0	1	0	0.038
WIPI2	0	1	0	0	1	0	0.059
DDX52	0	1	0	0	1	0	0.036
EIF3A	0	1	0	0	0	1	0.046
WARS	0	1	0	0	1	0	0.057
RPS27	0	1	1	0	1	0	0.057
RAP1B	0	1	0	0	1	0	0.058
DNAJA1	0	1	1	0	1	0	0.049
HDGF	0	1	0	0	1	0	0.04
IPO7	0	1	0	0	1	0	0.046
RCN1	0	1	0	1	0	0	0.059
ARF4	0	1	0	0	1	0	0.052
NMT1	0	1	1	0	0	1	0.046
TMX2	0	1	0	0	1	0	0.049
CREG1	0	1	0	0	1	0	0.049
ARIH2	0	1	0	0	1	0	0.046
PSMA5	0	1	1	0	1	1	0.05
CTSC	0	1	1	0	0	0	0.067
SAR1A	0	1	0	0	1	0	0.052
LAMP1	0	1	0	0	0	1	0.056
SRSF4	0	1	0	0	1	0	0.051
PSMC6	0	1	0	0	1	0	0.043
MRPL49	0	1	0	0	1	0	0.046
PPFIA1	0	1	1	0	0	0	0.055
NUP214	0	1	0	0	1	0	0.046
CRK	0	1	0	0	1	0	0.05
PRPF3	0	1	0	0	1	0	0.051
N4BP2L2	0	1	0	0	1	0	0.044
PSMD12	0	1	0	0	1	0	0.036
MARK3	0	1	0	0	1	1	0.055
SLC30A9	0	1	0	0	1	0	0.047
APPBP2	0	1	1	0	0	0	0.05
GTF2A2	0	1	0	0	1	1	0.069
RBM15B	0	1	0	0	1	0	0.049
HEXIM1	0	1	1	1	0	0	0.066
CRYZ	0	1	0	0	1	0	0.052
PTPN9	0	1	0	0	1	0	0.074
KLHL21	0	1	0	0	1	0	0.032
BAZ2B	0	1	0	0	0	1	0.063
AKAP11	0	1	0	0	1	0	0.056
SAFB2	0	1	0	0	0	1	0.055
LZTR1	0	1	0	0	0	1	0.06
UNC50	0	1	0	0	1	0	0.056
PCNT	0	1	0	0	1	0	0.07
E2F3	0	1	0	0	0	1	0.047
MAP3K5	0	1	0	1	0	0	0.068
TSNAX	0	1	0	0	1	1	0.042
SLC5A6	0	1	0	0	0	1	0.043
DPH2	0	1	0	0	0	1	0.041
MYO5A	0	1	0	0	1	0	0.062
TRA2A	0	1	0	0	1	0	0.077
SCO2	0	1	0	0	1	0	0.042
IRF5	0	1	0	0	1	0	0.066
ZNF175	0	1	0	0	1	0	0.059
SCYL3	0	1	0	0	1	0	0.055
CRH	0	1	0	0	0	1	0.064
CYP27B1	0	1	0	0	1	0	0.06
CEP135	0	1	0	0	1	0	0.049
PI4KB	0	1	0	0	1	0	0.057
FMO4	0	1	0	0	1	0	0.073
ZFP30	0	1	0	0	1	0	0.065
P2RX7	0	1	0	0	1	0	0.065
STAU1	0	1	0	0	1	0	0.049
ABCF2	0	1	1	0	1	1	0.042
DR1	0	1	1	0	0	0	0.049
POLQ	0	1	0	0	1	0	0.053
PAIP1	0	1	0	0	1	0	0.044
EIF3J	0	1	0	0	1	0	0.037
CIAPIN1	0	1	0	0	1	0	0.039
PDIA3	0	1	0	0	1	0	0.052
VCP	0	1	0	0	1	0	0.05
NCSTN	0	1	0	0	1	0	0.058
GOT1	0	1	0	0	1	0	0.052
SEPHS1	0	1	0	0	1	0	0.054
ISCU	0	1	0	0	1	0	0.067
UFD1L	0	1	0	0	1	0	0.055
ATP2A2	0	1	0	0	1	1	0.047
BNIP2	0	1	0	0	1	0	0.039
HDGFRP3	0	1	0	0	0	1	0.069
EED	0	1	0	0	1	0	0.049
SLC19A2	0	1	0	0	1	0	0.061
SPHK2	0	1	0	0	1	0	0.06
ATR	0	1	0	0	1	1	0.033
AP4S1	0	1	0	0	1	0	0.042
MGLL	0	1	0	0	1	0	0.059
KMT2D	0	1	0	0	1	0	0.061
KPNA6	0	1	1	0	1	1	0.043
GCN1L1	0	1	0	0	1	1	0.04
PSME4	0	1	1	0	0	0	0.049
IP6K1	0	1	0	0	1	0	0.06
MAPK1IP1L	0	1	0	0	1	0	0.052
RPRD2	0	1	0	0	0	1	0.062
SLC25A44	0	1	1	0	1	0	0.043
RNF115	0	1	0	0	1	0	0.056
RANBP6	0	1	1	0	1	1	0.055
ZFYVE26	0	1	1	0	0	0	0.06
ITPKC	0	1	0	1	0	0	0.074
LOC100272216	0	1	0	0	1	0	0.077
SRSF8	0	1	0	0	1	0	0.055
SACS	0	1	1	0	0	1	0.056
RAB22A	0	1	0	0	1	0	0.059
DHX57	0	1	0	0	0	1	0.046
IRF2BP1	0	1	0	0	1	0	0.048
MAP3K9	0	1	0	0	1	0	0.066
NFKBIB	0	1	0	0	1	0	0.049
MTMR6	0	1	0	0	1	0	0.041
AHCTF1	0	1	0	0	1	0	0.057
ZNF10	0	1	0	0	1	0	0.06
UBE2Z	0	1	0	0	1	0	0.057
SDF4	0	1	0	0	1	0	0.053
HERC2	0	1	1	0	0	1	0.052
BAZ1A	0	1	0	0	1	0	0.049
WDR11	0	1	0	0	1	0	0.046
C9orf78	0	1	0	0	1	0	0.057
SENP2	0	1	0	0	1	0	0.049
TSEN34	0	1	0	0	1	0	0.065
GOLT1B	0	1	0	0	1	0	0.05
NOL8	0	1	0	0	0	1	0.051
WDR74	0	1	0	0	1	0	0.044
TIMM9	0	1	0	1	0	0	0.058
LRRFIP2	0	1	0	0	1	0	0.065
VPS13C	0	1	0	0	0	1	0.043
SLC35A5	0	1	0	0	1	0	0.053
TBK1	0	1	0	0	1	0	0.045
ANAPC2	0	1	0	0	1	0	0.055
DRAM1	0	1	0	0	1	0	0.053
NAA60	0	1	0	0	1	0	0.062
SLC25A22	0	1	0	0	1	0	0.042
SIRT1	0	1	0	0	1	0	0.054
KLC2	0	1	0	0	1	0	0.057
GALNT11	0	1	0	0	1	0	0.055
RNF121	0	1	0	0	0	1	0.064
HPS6	0	1	0	0	1	0	0.044
DDX54	0	1	0	0	0	1	0.052
FASTKD3	0	1	0	0	1	0	0.06
TMEM185B	0	1	0	0	1	0	0.057
WRAP73	0	1	0	0	1	0	0.062
CDC37L1	0	1	0	0	1	0	0.055
CLUHP3	0	1	0	0	1	0	0.053
SEC61A2	0	1	0	0	1	0	0.066
C22orf29	0	1	0	0	0	1	0.043
WDR55	0	1	0	0	1	0	0.078
FKRP	0	1	0	0	1	0	0.058
USP48	0	1	0	0	1	0	0.049
TMEM104	0	1	0	0	1	0	0.066
INO80D	0	1	0	0	0	1	0.065
PBRM1	0	1	1	0	0	1	0.035
ATG16L1	0	1	0	0	0	1	0.052
UNKL	0	1	0	0	1	0	0.065
OGFOD1	0	1	0	0	1	0	0.058
STAG3L1	0	1	0	0	1	0	0.066
MSANTD2	0	1	1	0	0	1	0.052
CIDEA	0	1	0	0	1	0	0.054
MED17	0	1	0	0	1	0	0.05
ZMIZ2	0	1	0	0	0	1	0.055
DOLPP1	0	1	0	0	1	0	0.045
METTL2B	0	1	0	0	1	0	0.051
FBXO31	0	1	0	1	0	0	0.052
CMTR2	0	1	0	0	1	0	0.048
UBQLN1	0	1	0	0	1	0	0.045
MAF1	0	1	0	0	1	0	0.052
STARD3NL	0	1	0	1	0	0	0.051
SESN2	0	1	0	0	1	0	0.049
SNX8	0	1	1	0	0	0	0.061
DHX37	0	1	0	0	0	1	0.034
SPRTN	0	1	0	0	1	0	0.048
SPSB2	0	1	0	0	1	1	0.066
FSD1L	0	1	0	0	1	0	0.057
BIRC6	0	1	0	0	0	1	0.057
CCAR1	0	1	0	0	1	0	0.054
AGPAT6	0	1	0	0	1	0	0.057
NUFIP2	0	1	0	0	1	0	0.054
TBC1D23	0	1	0	0	1	0	0.047
FAM219A	0	1	0	0	1	0	0.061
DPH3	0	1	0	0	1	0	0.052
CC2D1B	0	1	0	0	1	0	0.063
MED29	0	1	0	0	1	0	0.057
HNRNPU-AS1	0	1	0	0	1	0	0.056
LYSMD3	0	1	0	0	1	0	0.05
TMEM192	0	1	0	0	1	0	0.059
CISD2	0	1	0	0	1	0	0.054
TAMM41	0	1	0	0	1	0	0.057
TYW3	0	1	0	1	0	0	0.047
HAPLN3	0	1	0	0	1	0	0.054
UBLCP1	0	1	0	0	1	0	0.044
APTR	0	1	0	0	1	0	0.055
RILPL2	0	1	0	0	1	0	0.059
ZNF526	0	1	0	0	1	0	0.055
HCN3	0	1	0	0	1	0	0.061
C17orf97	0	1	0	0	1	0	0.077
TMEM86B	0	1	0	0	1	0	0.05
KCTD21	0	1	0	1	0	0	0.062
TMEM61	0	1	0	0	1	0	0.07
PSMD6-AS2	0	1	0	0	1	1	0.069
WAC-AS1	0	1	0	0	1	0	0.052
SLC38A9	0	1	0	0	1	1	0.044
CNEP1R1	0	1	0	0	1	0	0.064
LOC100130744	0	1	0	0	1	0	0.066
BPIFA2	0	1	0	0	1	1	0.06
RRN3P3	0	1	0	0	1	0	0.054
AGAP9	0	1	1	0	0	1	0.063
NOMO3	0	1	0	0	1	0	0.053
SENP1	0	0	1	0	0	1	0.038
KDM1B	0	0	1	0	0	1	0.039
FAM98B	0	0	1	0	0	1	0.048
WDFY4	0	0	1	0	0	1	0.052
BICD1	0	0	1	0	0	1	0.066
CNOT1	0	0	1	0	0	1	0.046
ZADH2	0	0	1	0	0	1	0.073
ZNF146	0	0	1	0	0	1	0.049
CELF2	0	0	1	0	0	1	0.049
RBM8A	0	0	1	0	0	1	0.053
SLC9A1	0	0	1	0	0	1	0.063
HEATR2	0	0	1	0	0	1	0.045
ABCD3	0	0	1	0	0	1	0.049
ABCC4	0	0	1	0	0	1	0.059
ADAM9	0	0	1	0	1	1	0.051
LARP4	0	0	1	0	0	1	0.04
NOP9	0	0	1	0	0	1	0.043
CFL1	0	0	1	0	1	1	0.05
TNPO1	0	0	1	0	0	1	0.043
UACA	0	0	1	1	0	1	0.065
SSBP2	0	0	1	0	0	1	0.063
SAMHD1	0	0	1	0	0	1	0.056
DDX42	0	0	1	0	0	1	0.045
TEX9	0	0	1	0	0	1	0.057
MOB3B	0	0	1	0	0	1	0.06
PRMT5	0	0	1	0	0	1	0.047
MDN1	0	0	1	0	0	1	0.06
SCAF11	0	0	1	0	1	0	0.055
RTCB	0	0	1	0	0	1	0.056
IK	0	0	1	0	0	1	0.06
HNRNPU	0	0	1	0	0	1	0.043
APP	0	0	1	0	0	1	0.058
WDR1	0	0	1	0	0	1	0.042
GLUL	0	0	1	1	0	0	0.076
DYNLL1	0	0	1	0	0	1	0.042
RAN	0	0	1	0	0	1	0.048
BZW1	0	0	1	0	0	1	0.041
ACTB	0	0	1	0	0	1	0.051
DHCR24	0	0	1	0	0	1	0.052
TRA2B	0	0	1	0	0	1	0.04
M6PR	0	0	1	0	0	1	0.053
PSME3	0	0	1	0	1	1	0.05
ANP32A	0	0	1	0	0	1	0.056
HNRNPA0	0	0	1	0	0	1	0.055
ACLY	0	0	1	0	0	1	0.051
RAB5C	0	0	1	0	1	1	0.057
CTBP2	0	0	1	0	0	1	0.065
CCT6A	0	0	1	0	0	1	0.044
HNRNPF	0	0	1	0	0	1	0.04
WDR77	0	0	1	0	0	1	0.049
AHSA1	0	0	1	0	0	1	0.047
UBE2N	0	0	1	0	0	1	0.05
PPP1R12A	0	0	1	0	0	1	0.049
EIF2B1	0	0	1	0	0	1	0.042
CDC123	0	0	1	0	0	1	0.049
SRSF1	0	0	1	0	0	1	0.037
WSB2	0	0	1	1	0	0	0.076
TUBB3	0	0	1	0	0	1	0.037
GBP1	0	0	1	0	0	1	0.053
PDAP1	0	0	1	0	0	1	0.061
SRF	0	0	1	0	0	1	0.04
CTPS1	0	0	1	0	0	1	0.051
AAGAB	0	0	1	0	0	1	0.073
RFX5	0	0	1	0	1	1	0.054
DYRK2	0	0	1	0	0	1	0.051
NOP16	0	0	1	0	0	1	0.049
VPS41	0	0	1	0	0	1	0.057
TRIM14	0	0	1	0	0	1	0.078
PDLIM5	0	0	1	0	0	1	0.056
TBC1D4	0	0	1	1	0	0	0.07
RNF6	0	0	1	0	0	1	0.044
TPBG	0	0	1	1	0	0	0.062
SLC7A6	0	0	1	0	0	1	0.046
NDUFS6	0	0	1	0	0	1	0.033
DHX16	0	0	1	0	0	1	0.046
DFNA5	0	0	1	0	0	1	0.052
TRMT1	0	0	1	0	0	1	0.053
DMXL1	0	0	1	0	0	1	0.055
SF3A3	0	0	1	0	1	1	0.059
HLA-DMB	0	0	1	0	1	0	0.062
CSTF3	0	0	1	0	0	1	0.031
INA	0	0	1	1	0	0	0.068
TBC1D8	0	0	1	0	0	1	0.057
NRF1	0	0	1	0	0	1	0.046
TAP2	0	0	1	0	0	1	0.053
LCK	0	0	1	0	0	1	0.064
SURF2	0	0	1	0	0	1	0.048
AGPS	0	0	1	0	0	1	0.043
AP1B1	0	0	1	0	0	1	0.046
GCNT1	0	0	1	0	0	1	0.055
FLAD1	0	0	1	0	0	1	0.052
IPO8	0	0	1	0	0	1	0.049
BIK	0	0	1	0	0	1	0.079
NOLC1	0	0	1	0	0	1	0.053
DICER1	0	0	1	0	0	1	0.067
PLXNC1	0	0	1	0	0	1	0.067
POLR3G	0	0	1	0	0	1	0.047
TRIM25	0	0	1	0	0	1	0.054
HSPH1	0	0	1	0	0	1	0.036
HNRNPH3	0	0	1	0	0	1	0.037
TFCP2	0	0	1	0	0	1	0.048
CREM	0	0	1	0	0	1	0.053
LNPEP	0	0	1	0	0	1	0.051
MAEA	0	0	1	0	0	1	0.05
NFAT5	0	0	1	0	0	1	0.061
BMP3	0	0	1	0	0	1	0.053
EIF4G1	0	0	1	0	0	1	0.038
PA2G4	0	0	1	0	0	1	0.055
PRKDC	0	0	1	0	0	1	0.049
ATIC	0	0	1	0	0	1	0.045
HSPA4	0	0	1	0	0	1	0.046
ERP44	0	0	1	0	0	1	0.053
TUBB4B	0	0	1	0	0	1	0.034
NR2F2	0	0	1	1	0	0	0.062
KLF5	0	0	1	0	1	0	0.078
BAG2	0	0	1	0	0	1	0.052
NCBP1	0	0	1	0	0	1	0.058
RRS1	0	0	1	0	0	1	0.041
CTSZ	0	0	1	0	0	1	0.053
POTEKP	0	0	1	0	0	1	0.058
STIP1	0	0	1	0	0	1	0.037
U2SURP	0	0	1	0	0	1	0.059
ANKRD17	0	0	1	0	0	1	0.05
PIK3R1	0	0	1	0	0	1	0.062
PDCD11	0	0	1	0	0	1	0.044
TMEM131	0	0	1	1	0	0	0.05
SCRIB	0	0	1	0	0	1	0.061
AQR	0	0	1	0	0	1	0.059
DHX29	0	0	1	0	0	1	0.034
TBC1D9	0	0	1	0	0	1	0.063
COQ2	0	0	1	0	0	1	0.077
CCDC64	0	0	1	0	1	1	0.058
FAM49B	0	0	1	0	0	1	0.065
HN1	0	0	1	0	0	1	0.059
PNRC2	0	0	1	0	0	1	0.054
ATP5E	0	0	1	0	0	1	0.063
LARS	0	0	1	0	0	1	0.046
SELT	0	0	1	0	0	1	0.06
SUPT16H	0	0	1	0	0	1	0.051
SLMO2	0	0	1	0	0	1	0.055
TOMM22	0	0	1	0	0	1	0.044
ELOVL1	0	0	1	0	0	1	0.051
OSTM1	0	0	1	0	1	0	0.062
FAM111A	0	0	1	0	0	1	0.059
HERC1	0	0	1	0	0	1	0.052
GALNT7	0	0	1	0	0	1	0.052
ACSL5	0	0	1	0	0	1	0.052
FTSJ2	0	0	1	0	1	0	0.05
MRPS30	0	0	1	0	0	1	0.051
DPP3	0	0	1	0	0	1	0.035
CISD1	0	0	1	0	0	1	0.043
SMC6	0	0	1	0	0	1	0.052
POLR3K	0	0	1	0	0	1	0.052
WDR3	0	0	1	0	0	1	0.063
MRPL35	0	0	1	0	0	1	0.044
NDUFAF4	0	0	1	0	1	1	0.056
ADAP1	0	0	1	0	0	1	0.052
ZNF562	0	0	1	0	0	1	0.061
NIN	0	0	1	0	0	1	0.05
VANGL1	0	0	1	0	1	0	0.062
HPSE	0	0	1	0	0	1	0.05
ELL3	0	0	1	0	0	1	0.07
DCLRE1C	0	0	1	0	0	1	0.059
LGI2	0	0	1	0	0	1	0.054
ECHDC1	0	0	1	0	0	1	0.059
GFM1	0	0	1	0	1	1	0.049
NRDE2	0	0	1	0	0	1	0.053
GDAP1	0	0	1	0	0	1	0.053
USP47	0	0	1	0	0	1	0.04
GLRX5	0	0	1	0	0	1	0.05
HNRNPUL2	0	0	1	0	0	1	0.065
PPIL1	0	0	1	0	0	1	0.041
BCAR1	0	0	1	0	0	1	0.055
PIGS	0	0	1	0	0	1	0.051
NDUFA12	0	0	1	0	0	1	0.052
TCHP	0	0	1	0	0	1	0.058
C9orf64	0	0	1	0	0	1	0.041
TNFRSF19	0	0	1	1	0	0	0.077
ATXN7L3	0	0	1	0	0	1	0.052
RALGAPA2	0	0	1	0	0	1	0.069
ANAPC7	0	0	1	0	0	1	0.055
HENMT1	0	0	1	0	0	1	0.064
KIF21A	0	0	1	0	0	1	0.048
CYP4V2	0	0	1	0	1	0	0.05
GXYLT1	0	0	1	0	0	1	0.047
WDR35	0	0	1	0	0	1	0.053
ANAPC4	0	0	1	0	0	1	0.042
SYNJ2BP	0	0	1	0	0	1	0.051
INO80E	0	0	1	0	0	1	0.053
ZNF326	0	0	1	0	0	1	0.041
CLIC6	0	0	1	0	0	1	0.06
NAPSB	0	0	1	0	0	1	0.059
C14orf80	0	0	1	0	1	0	0.048
LYRM7	0	0	1	0	0	1	0.048
SPATA5	0	0	1	0	0	1	0.038
ZBTB11-AS1	0	0	1	0	1	0	0.081
LOC149401	0	0	1	0	0	1	0.055
LOC100288675	0	0	1	0	0	1	0.063
NOXO1	0	0	1	0	0	1	0.052
ADAD2	0	0	1	0	0	1	0.062
FCRLB	0	0	1	0	0	1	0.051
LOC101929084	0	0	0	1	1	0	0.046
SLCO2A1	0	0	0	1	1	0	0.045
RAMP1	0	0	0	1	1	0	0.057
BLK	0	0	0	1	0	1	0.063
SMAD1	0	0	0	1	0	1	0.063
PNMA1	0	0	0	1	1	0	0.048
CBX8	0	0	0	1	1	0	0.05
BPIFB1	0	0	0	1	0	1	0.069
GSX2	0	0	0	1	1	0	0.067
SLX4	0	0	0	1	1	0	0.06
LOC100288860	0	0	0	1	1	0	0.055
IGHV1-69	0	0	0	1	1	0	0.061
ZNF582	0	0	0	1	1	0	0.062
PPHLN1	0	0	0	0	1	1	0.039
UBE2D3	0	0	0	0	1	1	0.043
ABCE1	0	0	0	0	1	1	0.044
CTR9	0	0	0	0	1	1	0.05
UBE4B	0	0	0	0	1	1	0.044
TUSC2	0	0	0	0	1	1	0.037
IPO13	0	0	0	0	1	1	0.033
REEP5	0	0	0	0	1	1	0.052
ERAP1	0	0	0	0	1	1	0.063
TIMM23	0	0	0	0	1	1	0.058
DDA1	0	0	0	0	1	1	0.052
SCLY	0	0	0	0	1	1	0.045
AP4E1	0	0	0	0	1	1	0.056
C1QTNF9B-AS1	0	0	0	0	1	1	0.058
PURB	0	0	0	0	1	1	0.05

## Sheet: PDEGs_anthracycline_sensitive
gene	EC50.doxorubicin_African	EC50.doxorubicin_Caucasian	EC50.doxorubicin_Chinese	EC50.epirubicin_African	EC50.epirubicin_Caucasian	EC50.epirubicin_Chinese	nominalP
RFC2	1	0	0	1	0	0	0.032
ARSG	1	0	1	0	0	0	0.065
DIP2A	1	0	1	0	0	0	0.066
HDAC9	1	1	0	0	1	0	0.055
PDE8A	1	0	0	1	0	0	0.061
LUZP1	1	0	0	1	0	0	0.051
C18orf54	1	0	0	1	0	0	0.046
RHOB	1	1	0	0	0	0	0.053
GALNT18	1	0	0	1	0	0	0.048
TMTC4	1	0	0	1	0	0	0.058
FANCM	1	0	0	1	0	0	0.045
TK1	1	1	0	1	0	0	0.045
MTHFSD	1	0	0	1	0	0	0.066
CBFA2T2	1	0	1	1	0	0	0.07
MINA	1	0	0	1	0	0	0.05
DZANK1	1	0	0	1	0	0	0.061
FGFR4	1	0	0	1	0	0	0.049
RBL1	1	0	0	1	0	0	0.04
CD96	1	0	0	1	0	0	0.058
FGD6	1	0	0	1	0	0	0.066
PIF1	1	0	0	1	0	0	0.051
CDKN3	1	0	0	1	0	0	0.046
LOC284926	1	0	0	1	0	0	0.055
C4orf27	1	1	0	1	0	0	0.051
HECTD1	1	0	0	1	0	0	0.068
FAM111B	1	0	0	1	0	0	0.056
TPR	1	0	0	1	0	0	0.07
GOLM1	1	1	0	1	1	0	0.061
INTS10	1	0	0	1	0	0	0.064
QTRTD1	1	0	0	0	1	0	0.043
QDPR	1	0	0	1	0	0	0.054
DPY19L1	1	0	0	1	0	0	0.067
ZDHHC2	1	0	0	1	0	0	0.07
FLJ45482	1	0	0	1	0	0	0.058
KIAA1731	1	0	0	1	0	0	0.052
ZGRF1	1	0	0	1	0	0	0.052
LIMS1	1	0	0	1	0	0	0.068
CALML4	1	0	0	1	0	0	0.06
SUZ12	1	0	0	1	0	0	0.077
KANK2	1	0	0	1	0	0	0.044
UCHL5	1	0	0	1	0	0	0.037
RPL18	1	0	0	0	1	0	0.058
ANAPC5	1	0	0	1	0	0	0.059
PTMA	1	0	0	1	0	0	0.058
IQGAP1	1	0	0	1	0	0	0.071
HSPD1	1	0	0	1	0	0	0.061
H2AFZ	1	0	0	1	0	0	0.041
HMGN1	1	0	0	1	0	0	0.045
CSE1L	1	0	0	1	0	0	0.042
PSMA7	1	0	0	1	0	0	0.049
HDAC1	1	0	0	1	0	0	0.05
AKR1B1	1	0	0	1	0	0	0.038
SDC1	1	1	0	1	0	0	0.064
TOP2A	1	0	0	1	0	0	0.049
PPP2CB	1	0	0	1	0	0	0.068
DHX15	1	0	0	1	0	0	0.043
PHGDH	1	0	1	1	0	0	0.043
EIF4E	1	0	0	1	0	0	0.05
RRM1	1	1	0	1	0	0	0.042
ALDH9A1	1	0	1	1	0	0	0.06
MCM6	1	0	0	1	0	0	0.029
HEXB	1	0	0	1	0	0	0.068
CCT2	1	0	0	1	0	0	0.044
GNPAT	1	1	0	0	1	0	0.049
ACAA2	1	1	0	1	0	0	0.072
KIF22	1	0	0	1	0	0	0.04
PPP2R5A	1	0	0	0	1	0	0.067
DHX9	1	0	0	1	0	0	0.053
MPC2	1	0	0	1	0	0	0.056
GTF2H1	1	0	0	1	0	0	0.057
RANBP1	1	0	0	1	0	0	0.044
DHFR	1	0	0	1	0	0	0.039
GUSB	1	0	0	1	0	0	0.067
IGFBP2	1	1	0	0	1	0	0.047
OXCT1	1	0	0	1	0	0	0.048
PAPSS2	1	0	0	1	0	0	0.048
HAT1	1	0	0	1	0	0	0.038
KRR1	1	0	0	1	0	0	0.045
CDK1	1	1	0	0	0	0	0.033
CCNA2	1	0	0	1	0	0	0.043
MPST	1	0	0	0	0	1	0.044
BUB1B	1	0	0	1	0	0	0.044
SLC25A13	1	0	0	1	0	0	0.063
HBEGF	1	1	0	1	1	0	0.066
VRK1	1	0	0	1	0	0	0.037
MORC2	1	0	0	1	0	0	0.064
LARS2	1	0	0	1	0	0	0.053
RFC4	1	1	0	1	0	0	0.051
TRIP13	1	0	0	1	0	0	0.044
AURKA	1	0	0	1	0	0	0.031
PPIH	1	0	0	1	0	0	0.048
DNPH1	1	1	0	0	0	0	0.036
GTSE1	1	0	0	1	0	0	0.053
TRMU	1	0	0	1	0	0	0.035
SLC43A1	1	0	0	1	0	0	0.048
FLT1	1	0	0	1	0	0	0.048
ARHGAP11A	1	0	0	1	0	0	0.025
RAD54L	1	0	0	1	0	0	0.039
NUDT1	1	0	0	1	0	0	0.041
MTAP	1	0	0	1	0	0	0.054
ORC5	1	0	0	1	0	0	0.032
ORC1	1	0	0	1	0	0	0.049
PARD6A	1	0	0	1	0	0	0.063
SNTB2	1	0	0	1	0	0	0.057
H2AFX	1	0	0	1	0	0	0.037
CRYM	1	0	0	1	0	0	0.054
KIAA0586	1	0	0	1	1	0	0.048
BLM	1	0	0	1	0	0	0.042
GAS2	1	0	0	1	0	0	0.067
MSH3	1	0	0	1	0	0	0.058
MSX1	1	0	0	1	0	0	0.074
RAD51C	1	0	0	1	0	0	0.049
CSNK2A1	1	1	0	0	1	0	0.058
PLCH2	1	0	0	0	1	0	0.058
FZD5	1	0	0	1	0	0	0.064
CA4	1	0	0	1	0	0	0.069
TNFRSF10C	1	0	0	0	1	0	0.064
MATK	1	0	0	0	1	0	0.051
PRKCG	1	0	0	0	1	0	0.052
KIAA0125	1	0	1	0	0	0	0.078
SMA4	1	0	0	1	0	0	0.075
TAF1A	1	0	0	1	0	0	0.054
SPAG8	1	0	0	0	1	0	0.068
MED20	1	1	0	1	1	0	0.046
PPP3CC	1	0	0	0	0	1	0.06
SLC16A7	1	0	0	1	0	0	0.057
ZMYND8	1	0	0	1	0	0	0.065
BPTF	1	0	0	1	0	0	0.059
UBN1	1	0	0	1	0	0	0.063
TUBA4B	1	0	0	1	0	0	0.064
SYK	1	0	0	1	0	0	0.075
SLC4A7	1	0	0	1	0	0	0.045
GPR171	1	0	0	1	0	0	0.057
HLCS	1	1	0	1	0	0	0.076
NVL	1	0	0	1	0	0	0.054
DMC1	1	0	0	1	0	0	0.043
GFI1B	1	0	0	0	0	1	0.06
HIST1H1E	1	0	0	1	0	0	0.066
GJA3	1	1	0	1	0	0	0.059
PARP1	1	0	0	1	0	0	0.059
HNRNPR	1	0	0	1	0	0	0.063
DUT	1	0	0	1	0	0	0.034
WHSC1	1	0	0	1	0	0	0.036
SLC39A8	1	1	0	1	1	0	0.053
MSH2	1	1	0	1	0	0	0.047
OSGEP	1	0	0	1	0	0	0.044
AURKB	1	0	0	1	0	0	0.057
TST	1	0	0	1	0	0	0.048
ZNF330	1	0	0	0	0	1	0.05
SPC25	1	0	0	1	0	0	0.039
EPOR	1	0	1	0	0	0	0.049
PARD3	1	0	0	1	0	0	0.081
WWOX	1	0	0	1	0	0	0.047
IGKC	1	0	0	1	0	0	0.064
PRRC2C	1	0	0	1	0	0	0.067
FAF2	1	0	0	1	0	0	0.067
TUBA4A	1	0	0	1	0	0	0.054
VGLL4	1	1	0	0	1	0	0.055
ZCCHC24	1	0	0	1	0	0	0.054
HIVEP2	1	0	0	0	0	1	0.078
TSFM	1	0	0	1	0	0	0.051
POLD3	1	0	0	1	0	0	0.037
FANCI	1	1	0	1	0	0	0.037
ROCK1	1	0	0	1	0	0	0.065
DHODH	1	0	0	1	0	0	0.045
HCG26	1	0	0	1	0	0	0.07
RIF1	1	0	0	1	0	0	0.043
FAM149A	1	0	0	1	0	0	0.061
GGCT	1	0	0	0	1	0	0.05
SBNO1	1	0	0	1	0	0	0.067
GRM8	1	0	0	1	0	0	0.067
TMEM212	1	0	0	1	0	0	0.084
KRT3	1	0	0	0	1	0	0.064
RPL10L	1	0	0	0	0	1	0.073
ZNF106	1	0	0	1	0	0	0.067
CFAP20	1	0	0	1	0	0	0.032
HSD17B11	1	1	0	0	1	0	0.075
NUSAP1	1	1	0	1	0	0	0.054
NIF3L1	1	0	0	1	0	0	0.043
SLC25A37	1	0	0	1	1	0	0.057
INF2	1	0	0	1	0	0	0.038
AMZ2	1	0	0	0	0	1	0.051
WHSC1L1	1	0	0	1	0	1	0.066
CDIP1	1	0	0	1	0	0	0.059
SLC38A1	1	0	0	1	0	0	0.059
BCCIP	1	0	0	1	0	0	0.032
MRPL48	1	0	0	1	0	0	0.055
ZWILCH	1	0	0	1	0	0	0.042
DARS2	1	0	0	1	0	0	0.048
NDUFA4L2	1	1	0	0	0	0	0.062
SNRNP25	1	0	0	1	0	0	0.034
WDR12	1	0	0	1	0	0	0.039
SDAD1	1	0	0	1	0	0	0.053
NCAPG	1	0	0	1	0	0	0.043
NUP107	1	0	0	1	0	0	0.041
SLC2A8	1	0	0	1	0	0	0.045
RNMTL1	1	0	0	1	0	0	0.052
FAM206A	1	0	0	1	0	0	0.056
METRN	1	0	0	1	0	0	0.058
GAR1	1	0	0	1	0	0	0.038
PHF10	1	1	0	0	0	0	0.039
TEFM	1	0	0	1	0	0	0.065
PBK	1	0	0	1	0	0	0.037
PODXL2	1	0	0	0	1	0	0.047
FKBPL	1	0	0	1	0	0	0.045
EXO5	1	0	0	1	0	0	0.044
NT5M	1	0	0	0	1	0	0.058
SLCO4A1	1	0	0	1	0	0	0.035
ASPM	1	0	0	1	0	0	0.04
L2HGDH	1	0	0	0	1	0	0.055
EVA1B	1	0	0	0	1	0	0.065
PLEKHA8P1	1	0	0	1	0	0	0.064
CARD9	1	0	0	0	1	0	0.065
SETD8	1	0	0	1	0	0	0.06
ATG3	1	0	0	1	0	0	0.057
BIRC7	1	0	0	0	1	0	0.083
HAND2	1	0	0	0	1	0	0.038
CENPJ	1	0	0	1	0	0	0.059
ANKRD36B	1	0	0	1	0	0	0.068
C17orf80	1	0	0	1	0	0	0.069
ELP3	1	0	0	1	0	0	0.051
DRICH1	1	0	0	0	0	1	0.067
MAP3K7CL	1	0	0	1	0	0	0.065
SGPP1	1	0	0	1	0	0	0.048
CDCA3	1	0	0	1	0	0	0.044
LSG1	1	0	0	1	0	0	0.047
FAM64A	1	0	0	1	1	0	0.041
WDR4	1	1	0	1	0	0	0.053
SPDL1	1	0	0	1	0	0	0.036
NSUN6	1	0	0	1	0	0	0.055
SUFU	1	0	0	0	1	0	0.051
RHOU	1	0	0	1	0	0	0.073
TIMM21	1	0	0	1	0	0	0.048
LYAR	1	0	0	1	0	0	0.051
C12orf65	1	0	0	1	0	0	0.06
CCDC8	1	0	0	1	0	0	0.064
ACTR3C	1	0	0	1	0	0	0.071
ANAPC11	1	0	0	1	0	0	0.057
MRPL36	1	0	0	1	0	0	0.056
IWS1	1	1	0	0	0	0	0.047
GPT2	1	0	0	1	0	1	0.048
CACUL1	1	0	0	1	0	0	0.049
ZFYVE27	1	0	0	1	0	0	0.061
GFM2	1	1	0	0	0	0	0.054
CSRP2BP	1	0	0	1	0	0	0.053
PHF19	1	0	0	1	0	0	0.042
CCDC43	1	0	0	1	0	0	0.047
SAPCD2	1	0	0	1	0	0	0.049
RPF2	1	0	0	1	0	0	0.052
NAPEPLD	1	0	0	1	0	0	0.056
FMNL2	1	1	0	0	1	0	0.068
VARS2	1	0	0	1	1	0	0.065
SVIP	1	0	0	1	0	0	0.051
PKN3	1	0	0	1	0	1	0.052
CENPW	1	1	0	1	0	0	0.038
LCLAT1	1	0	0	1	0	0	0.057
EGLN2	1	0	0	0	1	0	0.064
SUSD3	1	0	0	1	1	0	0.05
TMPO-AS1	1	0	0	1	0	0	0.047
C16orf74	1	1	0	1	1	1	0.058
WDR90	1	0	0	1	0	0	0.05
C1orf52	1	0	0	1	0	0	0.045
PLEKHG4	1	0	0	1	0	0	0.052
ERCC6L2	1	0	0	1	0	0	0.04
DDIAS	1	0	0	1	0	0	0.043
NUDT16	1	0	0	1	1	0	0.064
FBXO16	1	0	0	1	1	0	0.066
RBPMS2	1	0	0	1	0	0	0.055
TRERF1	1	1	0	0	1	0	0.053
ATP6V0E2-AS1	1	0	0	1	0	0	0.058
UQCC3	1	0	0	1	0	0	0.048
NAGS	1	0	0	1	1	1	0.056
TMEM220	1	0	0	1	0	0	0.065
SGOL2	1	0	0	1	0	0	0.056
C5orf63	1	0	0	1	1	0	0.063
GLTPD2	1	1	0	0	1	0	0.047
LRRCC1	1	1	0	1	1	0	0.053
ISL2	1	0	0	1	0	1	0.072
RNASEH1-AS1	1	0	0	1	0	0	0.053
BCL2L12	1	0	0	1	0	0	0.041
ALKBH8	1	0	0	1	0	0	0.046
LOC390705	1	0	0	0	0	1	0.06
TTC36	1	0	1	0	0	0	0.067
LOC100507507	1	0	0	1	0	0	0.068
DZIP1L	1	0	0	0	1	0	0.048
LINC00327	1	0	0	0	1	0	0.079
CASC7	1	0	0	1	0	0	0.078
LOC100507330	1	1	0	0	1	0	0.062
CD276	0	1	0	0	1	0	0.048
LRRC43	0	0	1	0	0	1	0.044
NDUFA10	0	1	0	0	1	0	0.066
LINC00476	0	0	1	0	0	1	0.063
STX17-AS1	0	0	1	0	0	1	0.059
FAM160A1	0	0	1	0	0	1	0.065
LINC01134	0	1	0	0	1	1	0.048
TMEM150B	0	1	0	0	0	1	0.064
ZNF527	0	1	1	0	0	1	0.062
GABARAP	0	0	1	0	0	1	0.05
EZH1	0	0	1	0	0	1	0.06
SGSH	0	0	1	0	0	1	0.067
LRRN2	0	1	0	0	0	1	0.046
MPP3	0	1	0	0	1	0	0.061
PF4	0	1	1	0	0	1	0.049
MRAS	0	1	0	0	0	1	0.062
CPNE1	0	1	0	0	1	0	0.06
GGA2	0	1	0	0	1	0	0.058
HPX	0	1	1	0	0	0	0.043
ABHD4	0	0	1	0	1	1	0.051
MYOZ1	0	0	1	0	0	1	0.065
VWA7	0	1	0	0	1	0	0.06
YPEL3	0	0	1	0	0	1	0.054
SPATA16	0	1	0	0	1	1	0.07
LOC100129034	0	1	0	0	1	0	0.063
TSPAN18	0	0	1	0	0	1	0.066
USP35	0	0	1	0	0	1	0.061
ADIRF-AS1	0	0	1	0	0	1	0.065
LINC00277	0	0	1	0	0	1	0.052
ANO7	0	0	1	0	0	1	0.045
DARS-AS1	0	1	0	0	1	0	0.057
SPRR4	0	1	1	0	0	0	0.053
USP28	0	1	0	0	1	0	0.056
LMNTD1	0	1	1	0	0	0	0.055
CAMK2N2	0	1	1	0	0	0	0.057
WNT9B	0	1	0	0	0	1	0.063
FLJ40288	0	1	1	0	0	1	0.057
PIANP	0	1	0	0	1	0	0.035
ZNF548	0	1	0	0	1	0	0.043
ASPHD1	0	1	0	0	0	1	0.048
CDCP1	0	1	0	1	0	0	0.075
ARHGAP27	0	1	0	1	0	0	0.07
ACP1	0	1	0	0	1	0	0.047
TMEM135	0	1	0	0	1	0	0.057
PRKD3	0	1	0	0	1	0	0.05
RMND1	0	1	0	0	1	0	0.048
ITGB2	0	1	0	0	1	0	0.051
ARHGDIB	0	1	0	0	1	0	0.049
HEMK1	0	1	1	0	0	1	0.049
MIF-AS1	0	1	0	0	1	0	0.042
FAM229A	0	1	0	0	1	1	0.043
MAMSTR	0	1	1	0	0	1	0.051
ZSCAN30	0	1	0	0	1	0	0.06
TTLL4	0	1	0	0	1	0	0.048
DIXDC1	0	1	1	0	0	0	0.049
LOC401320	0	1	1	0	0	0	0.058
KRBA2	0	1	1	0	1	1	0.053
SNORA78	0	1	1	0	0	0	0.057
RAB6A	0	1	0	0	1	0	0.069
IL21R-AS1	0	1	1	0	0	1	0.066
PAIP2	0	1	0	0	1	0	0.054
LOC221122	0	1	0	0	1	0	0.059
DNAH3	0	1	0	0	0	1	0.039
AMZ1	0	1	0	0	0	1	0.051
SF3B6	0	1	0	0	1	0	0.062
C9orf89	0	1	0	0	1	0	0.063
LOC101929279	0	1	0	0	1	0	0.053
LINC01533	0	1	0	0	0	1	0.053
LOC255654	0	1	0	0	0	1	0.048
PLCG2	0	1	0	0	1	0	0.07
LOC619427	0	1	0	0	0	1	0.062
IFT122	0	1	1	0	0	0	0.05
RNF130	0	1	0	0	1	0	0.064
ASB15	0	1	1	0	0	0	0.056
OR13C4	0	1	1	0	1	0	0.046
HS1BP3	0	1	0	0	1	1	0.061
IGF2BP3	0	1	0	0	1	0	0.063
ZNF836	0	1	1	0	1	0	0.063
GRIN2C	0	1	0	0	0	1	0.051
LCN15	0	1	0	0	0	1	0.054
LOC101927274	0	1	0	0	1	0	0.061
XYLT2	0	1	0	0	1	0	0.056
CCBL1	0	1	0	0	0	1	0.046
GDI2	0	1	0	1	1	0	0.069
SCD	0	1	0	0	1	0	0.051
RPS21	0	1	0	0	1	0	0.067
ABLIM1	0	1	0	0	1	0	0.071
CD59	0	1	0	0	1	0	0.079
TGM2	0	1	0	0	1	0	0.042
NCBP2	0	1	0	0	1	0	0.057
AIP	0	1	0	0	1	0	0.047
SLC25A36	0	1	0	0	1	0	0.055
PTPN12	0	1	0	0	1	0	0.046
AKR7A2	0	1	0	0	1	0	0.049
MPI	0	1	1	0	0	1	0.045
MAPK14	0	1	0	0	1	0	0.052
BIN1	0	1	0	0	1	0	0.059
SRSF5	0	1	0	0	1	0	0.056
TP53I11	0	1	0	0	1	0	0.046
PTTG1	0	1	0	1	1	0	0.047
TBCA	0	1	0	0	0	1	0.064
CX3CL1	0	1	0	0	1	0	0.056
DIO2	0	1	0	0	1	1	0.05
UTP18	0	1	0	0	1	0	0.041
RAP1GAP	0	1	0	0	1	1	0.053
TCEA2	0	1	0	0	1	0	0.058
ARG2	0	1	0	0	1	1	0.063
RARG	0	1	0	0	1	0	0.038
ELOVL6	0	1	0	1	0	0	0.035
GEM	0	1	0	0	1	0	0.064
CD52	0	1	0	0	1	0	0.05
ME3	0	1	0	0	1	0	0.046
CACNA2D2	0	1	0	0	1	0	0.076
TOP3A	0	1	0	0	1	0	0.051
VIPR1	0	1	0	0	1	0	0.053
PLS1	0	1	0	1	0	0	0.068
ATP2B4	0	1	0	0	1	0	0.07
HPCAL1	0	1	0	1	0	0	0.054
EXOG	0	1	0	1	0	0	0.06
PYGM	0	1	0	0	1	0	0.068
ING2	0	1	0	0	0	1	0.052
CPM	0	1	0	1	0	0	0.058
RASA3	0	1	0	0	1	0	0.058
MMP17	0	1	0	0	1	0	0.058
PTAFR	0	1	0	0	1	0	0.053
KNTC1	0	1	0	1	0	0	0.036
CARTPT	0	1	0	0	1	0	0.071
MYF6	0	1	1	0	0	0	0.073
SUPT3H	0	1	0	0	1	0	0.061
CD28	0	1	0	0	1	0	0.062
C2orf27A	0	1	0	0	1	0	0.073
MYOD1	0	1	0	0	1	0	0.076
PDK1	0	1	0	0	1	0	0.052
SLC6A3	0	1	0	0	0	1	0.045
C22orf31	0	1	0	0	1	0	0.059
NEU3	0	1	0	0	1	0	0.039
NFRKB	0	1	0	0	1	0	0.056
DIO3	0	1	0	0	1	0	0.059
CAMKK2	0	1	0	0	1	0	0.063
SLC22A14	0	1	1	0	0	0	0.037
MEIS2	0	1	0	1	0	0	0.073
KIF25	0	1	0	0	0	1	0.053
NINL	0	1	0	0	0	1	0.057
INSR	0	1	0	0	1	0	0.076
NFATC1	0	1	0	0	1	0	0.049
CAV3	0	1	0	0	1	1	0.059
MEFV	0	1	0	0	0	1	0.042
CABP1	0	1	0	0	1	0	0.05
ALX4	0	1	0	0	1	0	0.05
CAPZA1	0	1	0	0	1	0	0.067
AQP6	0	1	0	0	1	0	0.051
SLC6A7	0	1	0	0	1	0	0.046
PTTG3P	0	1	0	1	1	0	0.051
EZR	0	1	0	0	1	0	0.058
UROD	0	1	0	0	1	0	0.043
TSPAN4	0	1	0	1	0	0	0.056
SERPINA5	0	1	0	0	1	0	0.06
CACNB3	0	1	0	0	0	1	0.048
INSIG2	0	1	0	0	1	0	0.049
ITGA7	0	1	0	0	1	0	0.055
TRAC	0	1	0	0	1	0	0.051
VILL	0	1	0	0	1	0	0.057
EFNA3	0	1	0	0	1	0	0.035
RHD	0	1	0	0	1	1	0.056
CYP4F2	0	1	0	0	1	0	0.05
HNF1A	0	1	0	0	1	0	0.063
GPER1	0	1	0	1	0	0	0.056
TRBC1	0	1	0	0	1	0	0.053
CCKAR	0	1	0	0	1	0	0.047
PSTPIP1	0	1	0	0	1	0	0.063
MAPK3	0	1	1	0	0	1	0.043
FKBP9	0	1	1	0	1	1	0.049
KCTD12	0	1	0	1	1	0	0.055
MAU2	0	1	1	0	0	0	0.063
PTPLB	0	1	0	0	1	0	0.048
ANGEL1	0	1	0	0	1	0	0.062
GSAP	0	1	0	0	1	0	0.054
DHRS1	0	1	0	0	1	0	0.073
IPO9	0	1	0	1	0	0	0.077
HOMER1	0	1	0	0	1	0	0.049
SLC25A42	0	1	0	0	1	0	0.052
SSTR4	0	1	1	0	0	0	0.06
CLDN9	0	1	0	0	1	0	0.043
ATP6V1G2	0	1	0	0	1	0	0.065
CEP152	0	1	0	1	0	0	0.041
DLST	0	1	0	0	1	0	0.062
GSTA1	0	1	1	0	0	0	0.048
ATXN8OS	0	1	0	0	1	0	0.049
GBX1	0	1	0	0	1	0	0.069
RPL15	0	1	0	0	1	0	0.055
PLEKHA2	0	1	0	0	1	0	0.054
SNX5	0	1	0	0	1	0	0.05
VKORC1	0	1	0	0	1	0	0.038
SMAP1	0	1	1	0	0	1	0.052
ALAD	0	1	0	0	1	0	0.068
NUP37	0	1	0	1	0	0	0.047
SMYD3	0	1	0	0	1	1	0.044
TINAGL1	0	1	0	0	0	1	0.053
GALNT14	0	1	1	0	0	0	0.069
KCNMB4	0	1	1	0	0	1	0.063
C1orf54	0	1	0	0	1	0	0.05
SPATA7	0	1	1	0	0	1	0.051
FGGY	0	1	0	1	0	0	0.06
GDPD3	0	1	1	0	0	0	0.071
GOLGA2P5	0	1	0	1	0	0	0.058
SPAG4	0	1	1	0	1	0	0.046
LRRC36	0	1	1	0	1	0	0.063
ANTXR1	0	1	1	0	0	0	0.049
MRPS18C	0	1	0	1	0	0	0.054
SH3D21	0	1	0	0	1	0	0.051
NPHS2	0	1	1	0	0	0	0.059
SERINC2	0	1	0	0	1	0	0.072
RHBG	0	1	1	0	0	1	0.054
BCAS4	0	1	0	0	1	0	0.042
IDI2-AS1	0	1	0	0	1	0	0.048
FAM162A	0	1	0	0	0	1	0.046
ULK4	0	1	0	0	1	0	0.057
HHLA1	0	1	0	0	1	0	0.043
RNF208	0	1	1	0	0	0	0.047
BNIP3L	0	1	0	0	1	1	0.048
SIRT3	0	1	1	0	0	0	0.048
XPR1	0	1	0	1	0	0	0.049
SMOC1	0	1	1	0	0	0	0.061
UBE2T	0	1	0	1	0	0	0.041
TSHZ1	0	1	0	0	1	0	0.061
GLIS2	0	1	0	0	1	0	0.039
CD163L1	0	1	0	1	0	1	0.068
RTBDN	0	1	0	0	0	1	0.049
WDR87	0	1	0	0	1	0	0.076
CHCHD6	0	1	0	0	1	0	0.05
NT5C1A	0	1	0	0	1	1	0.059
CERCAM	0	1	0	0	1	0	0.038
CDCA7L	0	1	0	0	1	0	0.042
TMED8	0	1	0	0	1	0	0.074
ZDHHC20	0	1	0	1	0	0	0.048
PKDCC	0	1	0	0	1	0	0.055
SKA2	0	1	0	1	0	0	0.038
LZIC	0	1	0	0	1	0	0.045
PAPLN	0	1	0	0	1	0	0.066
NLRC5	0	1	0	0	1	0	0.071
FAM175A	0	1	0	0	1	0	0.054
SLFN11	0	1	0	1	0	0	0.063
FAR2P2	0	1	0	0	1	0	0.06
CXCL17	0	1	1	0	0	0	0.051
LOC100506870	0	1	1	0	0	0	0.044
WBSCR17	0	1	0	0	1	0	0.043
RAB37	0	1	0	0	1	0	0.058
ARPIN	0	1	0	0	1	0	0.069
COL23A1	0	1	0	0	1	0	0.057
ZNF445	0	1	0	0	1	0	0.069
LOC100506713	0	1	1	0	0	1	0.068
LPAR5	0	1	0	1	1	0	0.066
MIR210HG	0	1	0	0	1	0	0.041
NTRK3-AS1	0	1	0	0	1	0	0.067
BOLA2	0	1	0	0	1	0	0.048
MRVI1-AS1	0	1	1	0	0	1	0.056
ZNF554	0	1	0	0	1	0	0.05
LINC00263	0	1	0	0	1	0	0.053
ZNF503-AS1	0	1	0	0	1	0	0.053
C20orf166	0	1	0	0	1	0	0.053
SUN5	0	1	1	0	0	1	0.046
NOBOX	0	1	1	0	0	0	0.055
RGL4	0	1	0	0	1	0	0.057
PRELID2	0	1	1	0	0	0	0.067
LINC00494	0	1	0	0	1	1	0.047
PTPLAD2	0	1	0	0	1	0	0.057
MNX1-AS1	0	1	0	1	0	0	0.058
LINC00202-2	0	1	0	0	1	0	0.073
LINC01010	0	1	0	0	1	0	0.073
RBP7	0	1	0	0	1	0	0.075
ADAL	0	1	0	0	1	0	0.058
SENCR	0	1	1	0	0	0	0.06
RBPMS-AS1	0	1	0	0	1	0	0.067
LOC100130051	0	1	0	0	1	0	0.064
SHISA8	0	1	0	1	0	0	0.059
ZNF577	0	0	1	0	0	1	0.066
TMEM258	0	0	1	0	0	1	0.077
DRAM1	0	0	1	0	0	1	0.057
SELK	0	0	1	0	0	1	0.072
OPTC	0	0	1	0	0	1	0.058
KIAA1522	0	0	1	0	0	1	0.04
PAX8	0	0	1	0	0	1	0.053
CYP2A6	0	0	1	0	0	1	0.044
PRR22	0	0	1	0	0	1	0.05
TIRAP	0	0	1	0	0	1	0.074
LEAP2	0	0	1	1	0	0	0.062
IDI2	0	0	1	0	0	1	0.067
ZNF570	0	0	1	0	0	1	0.045
TXNDC2	0	0	1	0	0	1	0.05
PPP1R3B	0	0	1	0	0	1	0.059
CASKIN1	0	0	1	0	0	1	0.056
ASB10	0	0	1	0	0	1	0.044
C20orf166-AS1	0	0	1	0	0	1	0.05
GPR97	0	0	1	0	0	1	0.049
LINC00638	0	0	1	0	0	1	0.052
MAPKAPK5-AS1	0	0	1	0	0	1	0.051
DYNLRB1	0	0	1	0	0	1	0.084
LOC389199	0	0	1	0	0	1	0.056
PTH2	0	0	1	0	0	1	0.055
ATN1	0	0	1	0	0	1	0.041
LOC284454	0	0	1	0	0	1	0.067
AKR1C1	0	0	1	0	0	1	0.06
TTC28-AS1	0	0	1	0	0	1	0.056
LOC100507564	0	0	1	0	0	1	0.071
KLHDC4	0	0	1	1	0	0	0.058
GAB1	0	0	1	0	0	1	0.081
ZSCAN16-AS1	0	0	1	0	0	1	0.054
C11orf31	0	0	1	0	0	1	0.042
LINC01056	0	0	1	0	0	1	0.044
ZNF33B	0	0	1	0	0	1	0.069
SPATA24	0	0	1	0	0	1	0.055
PIGL	0	0	1	1	0	0	0.05
NKPD1	0	0	1	0	0	1	0.059
LINGO3	0	0	1	0	0	1	0.057
PLEKHA8	0	0	1	0	0	1	0.055
CALCOCO2	0	0	1	0	0	1	0.058
NOS1	0	0	1	0	1	0	0.042
CSPG4P5	0	0	1	0	1	0	0.05
MAP3K13	0	0	1	0	0	1	0.066
NOS1AP	0	0	1	0	0	1	0.062
TBC1D7	0	0	1	0	0	1	0.058
COL27A1	0	0	1	0	0	1	0.063
LOC100130456	0	0	1	0	0	1	0.054
BTN2A2	0	0	1	0	0	1	0.05
LINC01144	0	0	1	0	0	1	0.06
FUT6	0	0	1	0	0	1	0.044
HERPUD1	0	0	1	0	0	1	0.072
LOC100996342	0	0	1	0	0	1	0.047
SEPT7P2	0	0	1	0	0	1	0.05
CCM2L	0	0	1	0	0	1	0.058
ARCN1	0	0	1	0	0	1	0.06
SEC11A	0	0	1	0	0	1	0.073
CSNK1E	0	0	1	0	0	1	0.057
AP3S1	0	0	1	0	0	1	0.055
PAPD7	0	0	1	0	0	1	0.054
DNAJB2	0	0	1	0	0	1	0.074
PER1	0	0	1	0	0	1	0.058
MTSS1	0	0	1	0	0	1	0.071
NELL2	0	0	1	0	0	1	0.058
STC2	0	0	1	0	0	1	0.046
ABCD4	0	0	1	0	0	1	0.051
ICA1	0	0	1	0	0	1	0.065
BTD	0	0	1	0	0	1	0.062
RAB32	0	0	1	0	0	1	0.08
GMFG	0	0	1	0	0	1	0.045
ANG	0	0	1	0	0	1	0.056
ZBTB39	0	0	1	0	0	1	0.047
CD3E	0	0	1	0	0	1	0.073
DLEU1	0	0	1	0	0	1	0.062
VPS9D1	0	0	1	0	0	1	0.073
TCP11L1	0	0	1	0	0	1	0.055
GH1	0	0	1	0	0	1	0.062
APOBEC2	0	0	1	0	0	1	0.07
TM4SF5	0	0	1	0	0	1	0.055
DUSP8	0	0	1	0	0	1	0.069
CACNG3	0	0	1	0	0	1	0.041
TBX19	0	0	1	0	0	1	0.063
ERN1	0	0	1	0	0	1	0.073
KRT75	0	0	1	0	0	1	0.049
KCNS1	0	0	1	0	0	1	0.05
CYP2D6	0	0	1	0	0	1	0.055
LAX1	0	0	1	0	1	0	0.085
DEFA6	0	0	1	0	0	1	0.064
LAIR1	0	0	1	0	0	1	0.057
C3orf27	0	0	1	0	0	1	0.067
GNRH2	0	0	1	0	0	1	0.073
VAT1	0	0	1	0	0	1	0.052
CCNG1	0	0	1	0	0	1	0.055
CDKN1B	0	0	1	0	0	1	0.078
TSPAN1	0	0	1	0	0	1	0.063
RBM4B	0	0	1	1	0	1	0.072
CYTIP	0	0	1	0	0	1	0.066
SCAPER	0	0	1	0	0	1	0.051
CELA3A	0	0	1	0	0	1	0.059
HSPA1L	0	0	1	0	0	1	0.051
IGHV5-78	0	0	1	0	0	1	0.072
PRG2	0	0	1	0	0	1	0.044
FAM102A	0	0	1	0	0	1	0.061
TBL2	0	0	1	0	0	1	0.061
RPS12	0	0	1	0	1	0	0.046
ZNF862	0	0	1	0	0	1	0.063
TCEB3-AS1	0	0	1	0	0	1	0.049
ODF1	0	0	1	0	0	1	0.053
CBX2	0	0	1	0	0	1	0.054
PP13	0	0	1	0	1	0	0.059
NCR2	0	0	1	0	0	1	0.062
MYH14	0	0	1	0	0	1	0.052
KLHDC2	0	0	1	0	0	1	0.053
SESN1	0	0	1	0	0	1	0.054
MAN1B1	0	0	1	0	0	1	0.052
DCPS	0	0	1	0	0	1	0.051
PPP1R13L	0	0	1	0	0	1	0.054
COL5A3	0	0	1	0	0	1	0.063
UBTD1	0	0	1	0	0	1	0.074
RBKS	0	0	1	0	1	0	0.065
CACFD1	0	0	1	0	0	1	0.061
FKBP14	0	0	1	1	0	0	0.057
EPS8L3	0	0	1	0	0	1	0.057
WDR5B	0	0	1	0	0	1	0.064
FN3K	0	0	1	0	0	1	0.062
HOXC13	0	0	1	0	0	1	0.06
HDAC11	0	0	1	0	1	1	0.05
KIZ	0	0	1	0	0	1	0.063
EPHX3	0	0	1	0	0	1	0.07
SPTBN5	0	0	1	0	0	1	0.056
LRIF1	0	0	1	0	0	1	0.055
CYP46A1	0	0	1	0	1	0	0.057
RETN	0	0	1	0	0	1	0.06
ZNF532	0	0	1	0	0	1	0.066
SLC35E1	0	0	1	0	0	1	0.045
TRIM46	0	0	1	0	0	1	0.055
KRTAP1-3	0	0	1	0	0	1	0.045
TSPAN14	0	0	1	0	1	1	0.047
PMFBP1	0	0	1	0	0	1	0.082
ASCL3	0	0	1	0	0	1	0.064
FAM117A	0	0	1	0	0	1	0.068
TAS2R1	0	0	1	0	0	1	0.064
SPSB3	0	0	1	0	0	1	0.058
TOPORS-AS1	0	0	1	0	0	1	0.056
DPYSL5	0	0	1	0	0	1	0.047
FGFRL1	0	0	1	0	0	1	0.054
SWT1	0	0	1	0	0	1	0.064
KCNK6	0	0	1	0	0	1	0.071
FAM178B	0	0	1	0	0	1	0.056
GHRL	0	0	1	0	0	1	0.054
MAP1LC3A	0	0	1	0	0	1	0.063
PHF13	0	0	1	0	0	1	0.05
SAT2	0	0	1	0	0	1	0.059
RNF149	0	0	1	0	0	1	0.058
SLC25A26	0	0	1	0	0	1	0.063
ADSSL1	0	0	1	0	0	1	0.051
TCEA3	0	0	1	0	0	1	0.064
UBE2QL1	0	0	1	0	0	1	0.084
TXNDC16	0	0	1	0	0	1	0.04
LINC00909	0	0	1	0	0	1	0.039
RNF214	0	0	1	0	0	1	0.052
DNAJC18	0	0	1	0	0	1	0.057
PPP1R3E	0	0	1	0	0	1	0.05
COX18	0	0	1	0	0	1	0.051
COG1	0	0	1	0	0	1	0.048
TRABD2A	0	0	1	0	0	1	0.049
ADCY5	0	0	1	0	0	1	0.062
ZNF775	0	0	1	0	1	1	0.051
ZNF319	0	0	1	0	0	1	0.073
LOC100506100	0	0	1	0	0	1	0.043
FAM69C	0	0	1	0	0	1	0.062
SMTNL2	0	0	1	0	1	1	0.057
LINC00324	0	0	1	0	0	1	0.074
PCAT19	0	0	1	0	0	1	0.051
LINC01341	0	0	1	0	0	1	0.052
SYPL2	0	0	1	0	0	1	0.053
SPATA8	0	0	1	0	0	1	0.057
DRC1	0	0	1	0	0	1	0.073
NAV2-AS4	0	0	1	0	0	1	0.068
ZBTB12	0	0	1	0	0	1	0.056
LOC100129380	0	0	1	0	0	1	0.072
LINC00582	0	0	1	0	0	1	0.055
HOXB-AS1	0	0	1	1	0	0	0.072
SLC22A12	0	0	1	0	1	0	0.057
CRNDE	0	0	1	0	0	1	0.069
TPRXL	0	0	1	0	0	1	0.062
LOC100289098	0	0	1	0	0	1	0.05
REC114	0	0	1	0	0	1	0.062
DSCR8	0	0	1	0	0	1	0.042
TEX19	0	0	1	1	0	1	0.057
LOC100506319	0	0	1	0	0	1	0.051
LINC00668	0	0	1	0	0	1	0.049
LOC399884	0	0	1	0	0	1	0.074
B3GALNT1	0	0	0	1	1	0	0.053
DLL1	0	0	0	1	1	0	0.074
C8orf59	0	0	0	1	0	1	0.058
CHDH	0	0	0	1	0	1	0.068
SLC25A4	0	0	0	1	0	1	0.053
NPRL2	0	0	0	1	1	0	0.062
SLC31A1	0	0	0	1	1	0	0.053
CYP2R1	0	0	0	1	0	1	0.055
OSBPL2	0	0	0	1	0	1	0.069
MRPS31	0	0	0	1	0	1	0.06
MAP3K1	0	0	0	1	1	0	0.065
THRAP3	0	0	0	1	1	0	0.068
C1orf115	0	0	0	1	1	0	0.061
AMOTL1	0	0	0	1	0	1	0.061
PAG1	0	0	0	1	1	0	0.054
TRIM47	0	0	0	1	0	1	0.061
TRMT10B	0	0	0	1	1	0	0.052
ARL10	0	0	0	0	1	1	0.05
NR4A1	0	0	0	0	1	1	0.043
HMGCL	0	0	0	0	1	1	0.051
KLHL35	0	0	0	0	1	1	0.049
LY6D	0	0	0	0	1	1	0.069
F7	0	0	0	0	1	1	0.072
SLC5A2	0	0	0	0	1	1	0.045
FSHB	0	0	0	0	1	1	0.058
MAST1	0	0	0	0	1	1	0.052
CCNB1IP1	0	0	0	0	1	1	0.053
EIF2A	0	0	0	0	1	1	0.077
FBXO44	0	0	0	0	1	1	0.063
FAM220A	0	0	0	0	1	1	0.051
LHFPL4	0	0	0	0	1	1	0.061
IQCH-AS1	0	0	0	0	1	1	0.064
IGLON5	0	0	0	0	1	1	0.072

## Sheet: PDEGs_taxane_resistant
gene	EC50.docetaxel_African	EC50.docetaxel_Caucasian	EC50.docetaxel_Chinese	EC50.pactilatxel_African	EC50.pactilatxel_Caucasian	EC50.pactilatxel_Chinese	nominalP
GEMIN7	0	0	1	0	0	1	0.032
PFKFB4	0	0	1	0	0	1	0.031
PTAFR	0	0	1	0	0	1	0.057
ANKZF1	0	0	1	0	0	1	0.035
FAM162A	0	0	1	0	0	1	0.039
JAGN1	0	0	1	0	0	1	0.04
MTFP1	0	0	1	0	0	1	0.032
DRAM2	0	0	1	0	0	1	0.038
NDUFA6-AS1	0	0	1	0	0	1	0.053
SPATA3	0	1	0	0	0	1	0.047
SLC39A5	1	1	0	0	0	0	0.027
CAMK2N2	1	1	0	0	0	0	0.031
DIP2B	1	0	0	1	0	0	0.048
BTNL9	1	0	1	0	0	0	0.048
BTBD9	1	0	0	1	0	0	0.065
CCDC13	1	1	0	0	0	0	0.036
B4GALNT3	1	1	0	0	0	0	0.041
PIKFYVE	1	0	0	0	1	0	0.047
TMEM136	1	0	0	0	1	0	0.053
ITPKB	1	0	1	0	0	0	0.043
PGLS	1	0	1	0	0	0	0.044
DMWD	1	0	1	0	0	0	0.046
SLC25A48	1	1	0	0	0	0	0.047
LENG9	1	0	0	1	0	0	0.046
KCNMB1	1	0	0	1	0	0	0.055
ZNF641	1	0	0	0	1	0	0.056
STAT5B	1	0	0	1	0	0	0.046
SLAMF1	1	0	1	0	1	0	0.046
CMTM3	1	0	0	1	0	0	0.048
PACS2	1	0	0	1	0	0	0.035
LOC100506271	1	0	0	0	0	1	0.042
C1orf86	1	0	0	0	0	1	0.036
PAX7	1	0	0	0	0	1	0.053
DLGAP4	1	0	1	0	0	0	0.057
LOC403323	1	0	0	0	1	0	0.048
ATP5SL	1	0	0	0	0	1	0.042
CD44	1	0	1	0	0	0	0.042
WDFY2	1	0	0	1	1	0	0.055
CMTM7	1	0	0	1	0	0	0.049
C19orf84	1	0	0	1	0	0	0.041
DNASE1L3	1	0	0	0	1	0	0.05
LOC441178	1	1	0	0	1	0	0.046
LINC00951	1	0	0	0	0	1	0.046
NCKAP5L	1	0	1	1	0	1	0.051
CCDC33	1	0	0	0	1	0	0.047
FBXW12	1	1	0	0	1	0	0.058
AP3M2	1	0	0	1	0	0	0.047
EEPD1	1	1	0	0	0	0	0.048
HSD11B1L	1	0	0	0	0	1	0.037
CPXM2	1	0	0	0	0	1	0.046
LOC100130502	1	1	0	0	0	0	0.051
MMP14	1	1	0	0	0	0	0.022
RTCB	1	0	0	0	1	0	0.055
TCEB2	1	0	0	0	1	0	0.032
MARCKSL1	1	0	1	0	0	0	0.048
SNX17	1	0	0	1	1	0	0.035
SYNGR2	1	0	1	1	0	0	0.045
CSTB	1	1	0	1	0	0	0.046
ENC1	1	0	0	1	1	0	0.056
PPP1R10	1	0	0	0	1	0	0.054
TUBG1	1	0	0	0	1	0	0.033
PON2	1	1	0	1	0	0	0.051
AKR1A1	1	0	1	0	0	0	0.053
DBI	1	0	1	0	0	0	0.045
FMOD	1	1	0	0	0	0	0.038
TOM1	1	0	1	0	0	0	0.044
AAGAB	1	0	0	1	0	0	0.065
BAZ2B	1	0	0	1	1	0	0.049
PVRL2	1	1	0	0	0	1	0.047
IL4R	1	0	1	1	1	0	0.049
C11orf49	1	1	0	0	0	0	0.048
LPHN1	1	1	0	0	0	0	0.046
IPO13	1	0	0	0	1	0	0.03
MAP3K5	1	0	0	1	1	0	0.05
ADARB1	1	1	0	0	0	0	0.039
CHST2	1	0	1	0	0	0	0.045
MAPT	1	1	0	0	0	0	0.036
NRCAM	1	0	0	1	0	0	0.056
DNPH1	1	1	0	0	0	1	0.036
EVPL	1	0	0	0	0	1	0.051
GFER	1	1	0	0	0	0	0.024
DSC2	1	0	0	1	0	0	0.058
FGFBP1	1	0	0	1	0	0	0.051
FPR1	1	1	0	0	0	1	0.048
MOK	1	0	1	0	0	0	0.064
UST	1	0	0	1	0	0	0.048
CD40	1	0	1	0	0	0	0.06
CA9	1	1	0	0	0	0	0.049
SLC13A3	1	0	0	0	0	1	0.035
TCF7	1	0	1	1	0	0	0.053
ACHE	1	0	0	0	1	1	0.043
SLC22A3	1	1	0	0	0	0	0.048
MAP3K12	1	1	0	1	0	0	0.044
HS3ST1	1	0	0	1	0	0	0.059
ALAS1	1	0	1	0	0	0	0.051
AOAH	1	0	0	0	1	0	0.049
BCL2A1	1	0	0	1	0	0	0.039
F2	1	1	0	0	0	0	0.047
TNK1	1	1	0	0	0	1	0.048
POU6F1	1	0	1	0	0	0	0.04
BATF	1	0	1	0	0	0	0.045
TGM3	1	0	0	1	0	0	0.048
MAPK11	1	0	0	0	1	0	0.041
HCP5	1	0	1	0	0	0	0.05
CCR7	1	0	0	1	0	0	0.05
AKR7A3	1	0	1	1	0	0	0.035
OPRL1	1	1	0	0	0	0	0.041
CNR2	1	0	0	0	1	0	0.053
IL18R1	1	0	0	1	0	0	0.06
SAG	1	0	0	0	0	1	0.045
FCER2	1	0	1	1	1	0	0.036
LY6G6C	1	1	0	0	0	0	0.035
KCNC3	1	0	0	0	0	1	0.046
WSCD2	1	1	0	0	0	0	0.053
CMKLR1	1	0	1	0	0	0	0.053
KRT38	1	0	0	1	0	0	0.057
BMP3	1	1	0	0	0	0	0.058
FLNB	1	0	0	1	1	0	0.051
THY1	1	1	0	0	1	0	0.045
EIF3G	1	1	0	0	1	0	0.038
HLA-DRA	1	0	0	1	0	0	0.05
MED21	1	0	0	0	1	0	0.036
NFIX	1	0	0	0	0	1	0.037
ITIH1	1	1	0	0	1	0	0.043
TYRO3	1	0	0	0	0	1	0.051
HLA-DPA1	1	0	1	0	0	0	0.043
CLIP3	1	0	0	1	0	0	0.048
PIP5K1C	1	0	1	0	0	0	0.032
DENND5A	1	0	0	1	0	0	0.042
MGRN1	1	0	1	0	0	0	0.043
DMXL2	1	0	0	1	1	0	0.051
CREB3L1	1	0	1	0	0	0	0.053
ZFYVE26	1	0	0	0	1	0	0.037
OLFML2A	1	0	0	1	0	0	0.044
PLCL2	1	0	0	1	0	0	0.05
PPFIA3	1	1	0	0	0	0	0.047
TMPRSS6	1	0	1	0	0	1	0.04
SPG21	1	0	1	1	0	0	0.048
SHBG	1	0	0	0	0	1	0.043
RPL3	1	1	0	0	0	0	0.04
MUC3A	1	1	0	0	0	1	0.041
WNT7B	1	0	0	0	0	1	0.031
QARS	1	0	0	1	0	0	0.042
TIMM10B	1	0	0	1	0	0	0.051
ZNF672	1	1	0	0	0	0	0.049
ARHGAP17	1	1	1	1	1	0	0.047
RRAGC	1	0	0	1	0	0	0.048
FAM222B	1	0	0	1	0	0	0.048
ZXDC	1	0	0	1	0	0	0.046
RNF43	1	0	1	0	0	1	0.043
EHD3	1	1	0	0	0	0	0.043
CD248	1	0	0	0	0	1	0.032
C2orf42	1	0	0	1	0	0	0.041
PEX26	1	1	1	0	0	0	0.047
CDC37L1	1	0	0	0	1	0	0.055
GPR137	1	0	1	0	0	0	0.036
CCDC28B	1	1	1	1	1	0	0.046
AP5S1	1	0	0	1	0	0	0.048
TESPA1	1	0	1	0	0	0	0.045
TREML2	1	0	0	1	1	0	0.05
RPL36	1	0	1	0	0	0	0.042
CYP26B1	1	0	0	0	0	1	0.041
IL21R	1	0	1	0	0	0	0.053
ANTXR1	1	0	0	1	0	0	0.049
NIPAL2	1	0	0	1	0	0	0.053
CLDN16	1	0	0	1	0	0	0.057
ENGASE	1	0	0	1	0	0	0.055
ADCK4	1	0	0	1	0	0	0.036
CEBPA-AS1	1	1	0	0	0	0	0.045
CBLC	1	1	0	0	0	1	0.047
SHARPIN	1	0	0	0	0	1	0.044
HHLA1	1	1	0	0	0	0	0.046
CHST5	1	1	0	0	0	0	0.047
MSANTD2	1	0	0	0	1	0	0.048
B3GNT4	1	0	0	1	0	0	0.036
CSRNP2	1	0	0	1	0	0	0.054
PTCH2	1	0	0	1	0	0	0.062
OR12D2	1	1	0	0	0	0	0.046
ADAMTS12	1	0	0	1	0	0	0.05
CACNG4	1	1	0	0	0	0	0.024
UBA52	1	0	1	0	0	0	0.053
WDR48	1	0	0	0	1	0	0.038
LOC100129361	1	0	0	1	0	0	0.055
RBM12B	1	0	0	1	0	0	0.046
NFKBIZ	1	0	0	1	0	0	0.055
SNX8	1	0	0	0	1	0	0.04
NDUFA12	1	0	0	1	0	0	0.049
DNAJC30	1	0	0	1	1	0	0.05
PSD2	1	0	0	1	0	0	0.056
SPSB2	1	0	0	1	1	0	0.071
LNX1	1	0	1	0	1	0	0.037
LOC100132167	1	1	0	0	0	0	0.055
UBL7	1	0	1	0	0	0	0.033
SLC25A29	1	1	0	0	0	0	0.051
COMMD6	1	0	1	1	0	0	0.043
COX14	1	0	0	0	1	0	0.037
TSPAN33	1	0	0	1	0	0	0.037
CTTNBP2NL	1	0	0	1	0	0	0.042
COMMD1	1	0	1	0	0	0	0.057
PODN	1	0	0	0	0	1	0.048
WDR81	1	0	0	1	0	0	0.046
CCDC71L	1	0	1	1	1	0	0.055
C1orf233	1	1	0	0	0	0	0.043
ZBTB46	1	0	1	0	0	1	0.058
DTX1	1	0	0	1	0	0	0.044
YBEY	1	0	0	1	1	0	0.052
COG8	1	1	0	1	0	0	0.035
TRABD2A	1	0	0	0	0	1	0.047
RILPL2	1	0	0	1	0	0	0.04
PSMG4	1	1	0	0	1	0	0.061
LOC643072	1	0	0	1	0	0	0.046
LOC286161	1	0	0	1	0	0	0.062
NOTUM	1	1	0	0	1	0	0.052
NDUFA11	1	0	1	0	0	0	0.04
WFDC21P	1	0	0	1	0	0	0.051
ELFN1	1	0	0	0	0	1	0.036
TIGD5	1	0	1	0	0	0	0.032
C1orf74	1	0	0	0	1	0	0.04
SPRED3	1	1	0	0	1	0	0.044
NFAM1	1	0	0	1	1	0	0.046
SLC45A1	1	1	0	0	0	0	0.046
SPATA8	1	0	0	1	0	0	0.054
C1orf111	1	0	0	1	0	0	0.065
MIR181A2HG	1	0	0	1	1	0	0.056
SIRPD	1	0	0	1	0	0	0.057
GRIN3B	1	1	0	0	0	0	0.047
LOC143188	1	1	0	0	0	0	0.06
GBP4	1	0	0	1	0	0	0.048
APCDD1L	1	1	0	0	1	0	0.048
TMEM217	1	0	0	1	0	0	0.053
ODF3L2	1	1	0	0	0	0	0.05
RASL11A	1	1	0	1	1	0	0.058
SMG1P5	1	0	0	1	0	0	0.044
FAM83A	1	0	0	0	0	1	0.034
DAPK1-IT1	1	0	0	0	1	0	0.055
AGAP9	1	1	0	0	0	0	0.038
LINC00277	1	0	0	1	0	0	0.054
RDH12	1	1	0	0	0	0	0.043
KCTD19	1	1	0	0	0	0	0.035
THRA	0	1	0	0	1	0	0.025
BRF1	0	1	0	0	0	1	0.038
LUZP1	0	1	0	0	1	1	0.044
VSTM4	0	1	0	0	0	1	0.037
NLRP8	0	1	0	1	0	0	0.052
TMEM239	0	1	0	0	0	1	0.046
LYNX1	0	1	0	0	0	1	0.038
GNB5	0	1	0	0	1	0	0.044
CTNNB1	0	1	0	0	1	0	0.043
C2	0	1	0	0	1	0	0.047
BCL6B	0	1	0	0	0	1	0.034
DUOXA1	0	1	0	0	0	1	0.047
SLC11A1	0	1	0	0	0	1	0.026
LINC01126	0	1	0	0	0	1	0.049
OR8B8	0	1	0	0	0	1	0.046
CARD14	0	1	0	0	0	1	0.045
LRP1	0	1	0	0	0	1	0.042
KCNIP3	0	1	0	0	0	1	0.044
PNKD	0	1	0	0	1	0	0.037
DAAM1	0	1	0	1	1	0	0.055
NUB1	0	1	0	0	1	0	0.059
PLD1	0	1	0	1	1	0	0.046
BBX	0	1	0	0	1	0	0.056
NTRK3	0	1	0	0	0	1	0.04
ATP5J2	0	1	1	0	0	1	0.051
DLGAP4-AS1	0	1	0	1	0	0	0.057
GTF2H5	0	1	0	0	1	0	0.052
SLC9A5	0	1	0	0	0	1	0.045
LTBR	0	1	0	0	0	1	0.054
TOP1MT	0	1	1	0	0	0	0.049
LOC286068	0	1	0	0	1	0	0.048
WDR60	0	1	1	0	0	1	0.043
FAM166A	0	1	0	1	0	0	0.044
LOC100128840	0	1	0	0	1	0	0.06
SH3PXD2B	0	1	0	1	0	1	0.042
LOC441528	0	1	0	0	1	0	0.055
CAMSAP3	0	1	0	0	1	0	0.044
ARSK	0	1	0	0	1	0	0.059
SPTBN1	0	1	0	0	1	0	0.046
DPYSL2	0	1	0	1	1	0	0.057
ECH1	0	1	0	0	1	0	0.036
PSMD4	0	1	0	0	1	1	0.04
COX6A1	0	1	0	0	1	1	0.035
TSPAN3	0	1	0	0	1	0	0.038
ERP29	0	1	0	1	0	0	0.048
SYPL1	0	1	0	0	1	0	0.051
CST3	0	1	0	0	1	0	0.058
ID2	0	1	0	1	1	0	0.053
KDM3B	0	1	0	0	1	0	0.038
CPNE3	0	1	0	0	1	0	0.057
CHMP2A	0	1	0	1	1	0	0.047
PDGFRB	0	1	0	0	1	0	0.043
CRMP1	0	1	0	0	1	0	0.044
VAMP8	0	1	0	0	1	0	0.043
ARL2	0	1	1	0	1	0	0.047
PKIG	0	1	0	0	1	0	0.049
LOXL2	0	1	0	0	1	0	0.042
C1orf123	0	1	0	0	1	0	0.041
ST3GAL5	0	1	0	0	1	0	0.058
ARL4D	0	1	0	0	1	0	0.047
DPP4	0	1	0	1	1	0	0.068
ACTA1	0	1	0	0	1	0	0.044
SNAPC2	0	1	1	0	1	0	0.052
COL7A1	0	1	0	0	0	1	0.045
CCDC85B	0	1	0	0	1	0	0.023
ITGB3	0	1	0	0	1	0	0.042
RAMP1	0	1	0	0	1	0	0.047
TRAPPC6A	0	1	1	0	0	0	0.048
SNPH	0	1	0	0	1	0	0.046
VGF	0	1	0	0	1	1	0.045
MYL3	0	1	1	0	0	1	0.075
SYT17	0	1	0	0	1	0	0.059
RAD52	0	1	0	0	1	0	0.042
HAAO	0	1	1	0	1	1	0.034
TPSAB1	0	1	0	0	0	1	0.025
SCGN	0	1	0	1	0	0	0.053
MARCO	0	1	0	0	0	1	0.054
LY86	0	1	0	0	1	1	0.055
ATP2C2	0	1	0	0	1	0	0.041
RORC	0	1	0	0	1	0	0.042
COMMD4	0	1	0	0	1	0	0.035
GLI1	0	1	0	0	1	0	0.04
HP	0	1	0	0	0	1	0.045
GP9	0	1	0	0	0	1	0.047
CPNE1	0	1	0	1	0	0	0.035
CNTN2	0	1	0	0	1	0	0.04
C8B	0	1	0	0	0	1	0.046
ALPK1	0	1	1	0	0	0	0.045
SIGLEC7	0	1	0	0	1	0	0.033
NTSR1	0	1	0	0	1	1	0.053
ADAM20	0	1	0	0	0	1	0.041
GNAT1	0	1	0	0	1	0	0.046
TBXA2R	0	1	1	0	0	1	0.034
ABCG4	0	1	0	0	1	0	0.048
TNFRSF13B	0	1	0	0	0	1	0.044
KRT83	0	1	0	0	0	1	0.04
ALX3	0	1	0	0	1	0	0.053
KRT76	0	1	0	1	0	0	0.048
SARDH	0	1	0	0	0	1	0.042
LAIR1	0	1	0	1	1	0	0.052
AIRE	0	1	0	0	1	0	0.036
GAS2L1	0	1	1	0	0	1	0.051
CACNA1I	0	1	1	0	0	0	0.043
GLP1R	0	1	0	0	0	1	0.044
SPTB	0	1	0	0	0	1	0.037
GJC1	0	1	0	1	0	0	0.046
MLLT4	0	1	0	0	1	0	0.058
KCNA10	0	1	0	1	1	0	0.057
SUMO2	0	1	0	1	0	0	0.042
PPP4C	0	1	0	0	1	0	0.031
NR2F2	0	1	0	1	1	0	0.06
NDUFAF3	0	1	0	0	1	0	0.03
NDUFA2	0	1	0	0	1	0	0.03
NR2F6	0	1	0	0	0	1	0.043
PCYT2	0	1	0	0	1	0	0.03
BMP7	0	1	0	0	0	1	0.031
FBP1	0	1	0	0	0	1	0.03
NFKBIL1	0	1	1	0	0	1	0.04
TNFRSF10D	0	1	0	1	0	0	0.041
RAB11FIP5	0	1	0	0	1	1	0.049
FAM153A	0	1	0	0	1	0	0.049
ARFGAP2	0	1	0	0	1	0	0.036
COG4	0	1	0	0	1	0	0.051
NEDD4L	0	1	0	0	1	0	0.055
POLR2J	0	1	1	0	1	0	0.036
CLEC16A	0	1	0	0	1	0	0.044
UNC5B	0	1	0	0	0	1	0.036
CDR2L	0	1	0	0	0	1	0.055
TMEM159	0	1	1	0	0	1	0.046
INPP5J	0	1	0	0	1	0	0.038
SSTR2	0	1	0	0	1	0	0.052
CDC42EP4	0	1	0	0	1	0	0.049
AOC4P	0	1	0	0	1	0	0.033
PIH1D1	0	1	1	0	0	1	0.047
BACE1	0	1	0	0	1	0	0.054
SCAND1	0	1	0	0	1	0	0.037
NCS1	0	1	0	0	0	1	0.038
MRPS18A	0	1	1	0	1	0	0.05
NDUFA3	0	1	0	0	1	0	0.035
MUC13	0	1	0	1	1	0	0.056
PACSIN3	0	1	0	0	1	0	0.051
TMEM106B	0	1	0	0	1	0	0.05
TMEM59L	0	1	0	0	0	1	0.029
OSGIN1	0	1	0	0	0	1	0.041
DLL3	0	1	0	0	0	1	0.032
COPZ2	0	1	0	0	1	0	0.042
SMPD3	0	1	0	0	0	1	0.047
B9D2	0	1	0	0	1	0	0.048
CCDC71	0	1	0	0	1	0	0.047
SIGLEC5	0	1	1	0	0	0	0.065
PRX	0	1	0	0	0	1	0.041
KDM8	0	1	0	0	1	1	0.036
PODNL1	0	1	0	0	1	0	0.06
DNAJC22	0	1	0	0	0	1	0.035
C9orf53	0	1	0	1	0	0	0.037
SDK2	0	1	0	0	0	1	0.042
POMT2	0	1	1	0	0	1	0.054
KCNJ14	0	1	0	0	1	0	0.044
ZNF221	0	1	0	0	1	0	0.042
NDUFA13	0	1	0	0	1	0	0.029
RIPK4	0	1	0	0	1	0	0.042
KLK15	0	1	0	0	0	1	0.04
WNT6	0	1	0	0	0	1	0.047
MYL10	0	1	0	0	0	1	0.04
CCDC101	0	1	0	0	0	1	0.054
FAM131A	0	1	0	0	0	1	0.044
IL17RC	0	1	1	0	0	1	0.035
FAM129B	0	1	0	0	0	1	0.041
AIG1	0	1	0	0	1	0	0.052
PIGS	0	1	0	0	1	0	0.038
CXCL16	0	1	0	0	0	1	0.048
HAGHL	0	1	1	0	0	1	0.034
C10orf11	0	1	0	0	1	0	0.05
MIOX	0	1	0	0	0	1	0.045
TSSK6	0	1	0	0	0	1	0.038
PLA2G12B	0	1	0	0	0	1	0.043
MESP1	0	1	0	0	0	1	0.042
C7orf50	0	1	1	0	0	0	0.045
TMEM205	0	1	0	0	1	0	0.039
TMEM101	0	1	1	0	0	0	0.042
TMED8	0	1	1	0	0	1	0.057
TRAPPC5	0	1	1	0	1	0	0.03
NHSL1	0	1	0	1	1	0	0.047
FAM20C	0	1	0	0	0	1	0.028
EMB	0	1	0	1	1	0	0.041
TMEM256	0	1	0	0	1	0	0.033
SUSD3	0	1	0	0	0	1	0.05
PRRT2	0	1	0	0	0	1	0.04
GYLTL1B	0	1	0	0	0	1	0.043
ZNF503-AS2	0	1	0	0	0	1	0.041
WDR27	0	1	1	0	0	1	0.042
NAT8L	0	1	0	0	1	0	0.042
TINCR	0	1	0	0	0	1	0.048
PPM1J	0	1	0	0	0	1	0.039
SMIM5	0	1	0	0	1	0	0.038
WIPF3	0	1	0	0	0	1	0.047
C2orf82	0	1	0	0	0	1	0.036
FAM26E	0	1	1	0	1	1	0.043
PHGR1	0	1	0	0	1	0	0.041
ADCY4	0	1	0	0	0	1	0.041
C6orf223	0	1	0	0	1	0	0.057
SLC6A19	0	1	0	0	0	1	0.034
LOC151174	0	1	0	0	1	0	0.033
TMEM92	0	1	0	0	1	0	0.044
PRM3	0	1	0	0	0	1	0.033
CRB3	0	1	0	0	0	1	0.048
PTCSC1	0	1	0	1	1	0	0.049
TSPAN16	0	1	0	0	1	1	0.037
CCDC85A	0	1	0	1	0	1	0.049
OR51I2	0	1	0	1	0	0	0.049
LGALS8-AS1	0	1	0	0	0	1	0.052
DKFZp547J222	0	1	0	0	1	0	0.046
MAML2	0	1	0	1	1	0	0.046
VPS37D	0	1	0	0	1	1	0.047
EVPLL	0	1	1	1	0	1	0.051
UBQLNL	0	1	0	0	1	0	0.062
FAM207A	0	1	1	0	1	1	0.043
LOC646014	0	1	0	0	0	1	0.053
TRG-AS1	0	1	1	0	0	0	0.036
FAM95B1	0	1	0	0	1	0	0.051
CHST13	0	1	0	0	1	0	0.046
DOK7	0	1	0	0	0	1	0.057
LINC00293	0	1	0	0	1	0	0.055
MGC34796	0	1	0	0	0	1	0.052
DGCR14	0	1	0	0	0	1	0.036
KRT17P5	0	1	0	0	1	0	0.055
LINC00683	0	1	0	0	1	0	0.043
MIB1	0	0	0	1	1	0	0.044
SH3RF1	0	0	0	1	1	0	0.052
SCARB1	0	0	1	0	1	0	0.037
PLB1	0	0	1	0	0	1	0.046
SSH1	0	0	1	0	1	0	0.051
NPAS4	0	0	1	0	0	1	0.035
C16orf13	0	0	1	0	0	1	0.027
NDUFA10	0	0	1	1	0	0	0.043
KLHL3	0	0	1	0	0	1	0.036
ZMAT3	0	0	1	1	0	0	0.054
BTBD19	0	0	1	1	1	0	0.043
BMS1P6	0	0	1	1	0	0	0.043
LCE1B	0	0	1	1	0	0	0.052
CHCHD5	0	0	1	0	1	1	0.028
TTC9C	0	0	1	1	0	0	0.049
HKR1	0	0	1	0	0	1	0.054
ZNF527	0	0	1	0	0	1	0.042
SPAG7	0	0	1	0	0	1	0.044
TAF10	0	0	1	0	1	0	0.032
PPP2R1A	0	0	1	0	1	0	0.029
PEA15	0	0	1	0	1	0	0.04
RPL12	0	0	1	0	0	1	0.048
TPI1	0	0	1	0	0	1	0.039
RPL29	0	0	1	0	0	1	0.044
TGM2	0	0	1	0	0	1	0.05
GPX4	0	0	1	0	1	1	0.045
NDUFB8	0	0	1	0	1	0	0.038
OTUB1	0	0	1	0	1	0	0.043
CSNK2B	0	0	1	1	0	0	0.033
IGFBP4	0	0	1	1	1	0	0.047
NCBP2	0	0	1	0	0	1	0.029
ARF5	0	0	1	0	1	0	0.026
SH3GL1	0	0	1	1	0	0	0.055
EFNA1	0	0	1	0	1	0	0.034
AP2S1	0	0	1	0	1	1	0.032
WWTR1	0	0	1	1	1	0	0.061
PKN1	0	0	1	0	1	0	0.031
NR4A1	0	0	1	0	0	1	0.055
COX5B	0	0	1	0	0	1	0.034
PRKCD	0	0	1	0	1	0	0.041
BLOC1S1	0	0	1	0	1	0	0.023
CLPP	0	0	1	0	0	1	0.031
DHPS	0	0	1	0	0	1	0.037
PBX2	0	0	1	0	1	0	0.05
GYPC	0	0	1	0	0	1	0.051
EEF1D	0	0	1	0	0	1	0.035
SPR	0	0	1	0	0	1	0.048
PIK3CD	0	0	1	0	1	0	0.033
IQSEC1	0	0	1	0	1	0	0.049
TCEA2	0	0	1	0	0	1	0.04
MRPL12	0	0	1	0	0	1	0.032
MYL6B	0	0	1	0	0	1	0.037
RGS14	0	0	1	0	1	0	0.041
RGS10	0	0	1	0	0	1	0.043
LIMK1	0	0	1	0	0	1	0.045
ADA	0	0	1	1	0	0	0.037
CD52	0	0	1	0	0	1	0.051
ICAM3	0	0	1	0	1	0	0.041
LIF	0	0	1	0	0	1	0.053
FABP3	0	0	1	0	0	1	0.054
TREX1	0	0	1	0	0	1	0.045
GPT	0	0	1	0	0	1	0.046
PYY	0	0	1	1	0	1	0.052
PFDN5	0	0	1	0	0	1	0.043
TNFSF4	0	0	1	0	1	0	0.045
GADD45B	0	0	1	1	0	0	0.047
PIN1P1	0	0	1	0	0	1	0.053
NCOR2	0	0	1	0	0	1	0.041
MAZ	0	0	1	0	1	0	0.03
TMEM8B	0	0	1	1	0	0	0.051
CYB5A	0	0	1	0	1	0	0.056
NAALADL1	0	0	1	0	0	1	0.035
LDLRAD4	0	0	1	1	0	0	0.053
TNFRSF4	0	0	1	0	0	1	0.05
DOHH	0	0	1	0	0	1	0.034
ING1	0	0	1	0	0	1	0.04
SHOX2	0	0	1	0	0	1	0.054
BSG	0	0	1	0	1	0	0.039
RPL22	0	0	1	0	0	1	0.038
KLHDC3	0	0	1	0	1	1	0.032
PLXNB2	0	0	1	1	1	0	0.06
NADK	0	0	1	0	1	0	0.032
OSER1	0	0	1	0	0	1	0.046
TEAD3	0	0	1	0	1	0	0.048
KIAA0922	0	0	1	0	1	0	0.051
TP53TG1	0	0	1	1	0	0	0.037
CD300A	0	0	1	0	0	1	0.05
SOCS1	0	0	1	1	0	0	0.052
KCNG1	0	0	1	0	1	1	0.038
ICOSLG	0	0	1	0	0	1	0.04
SZRD1	0	0	1	0	1	0	0.044
VPS39	0	0	1	0	1	0	0.03
ANGPTL2	0	0	1	0	1	1	0.061
IHH	0	0	1	0	0	1	0.054
AKAP8L	0	0	1	0	1	0	0.047
NCKIPSD	0	0	1	0	0	1	0.043
DMPK	0	0	1	0	0	1	0.043
HLA-J	0	0	1	0	1	0	0.044
TRMT112	0	0	1	0	1	0	0.04
MIF	0	0	1	0	0	1	0.035
C19orf53	0	0	1	0	0	1	0.021
VKORC1	0	0	1	0	0	1	0.039
FAM96B	0	0	1	0	1	1	0.033
XAB2	0	0	1	0	1	0	0.028
INF2	0	0	1	0	0	1	0.038
NIT2	0	0	1	0	0	1	0.038
FZD4	0	0	1	0	0	1	0.038
CERS4	0	0	1	0	0	1	0.049
TFPT	0	0	1	0	0	1	0.034
CORO7	0	0	1	0	1	0	0.038
BCL7C	0	0	1	0	1	0	0.034
ZNF358	0	0	1	0	1	1	0.034
ARHGAP10	0	0	1	1	0	0	0.052
LRFN4	0	0	1	0	0	1	0.039
SUGCT	0	0	1	0	0	1	0.045
CPNE7	0	0	1	0	0	1	0.032
PRR7	0	0	1	0	0	1	0.048
DENND1A	0	0	1	1	1	0	0.043
GAL3ST4	0	0	1	1	0	0	0.043
TRIM45	0	0	1	0	0	1	0.044
CASZ1	0	0	1	0	0	1	0.063
PIGZ	0	0	1	0	0	1	0.049
FAM60A	0	0	1	0	0	1	0.05
POLL	0	0	1	0	0	1	0.038
CORO1C	0	0	1	0	1	0	0.044
MRPL17	0	0	1	0	0	1	0.043
TMEM38A	0	0	1	1	0	0	0.051
NOB1	0	0	1	0	0	1	0.034
RNF181	0	0	1	0	0	1	0.045
PVRL4	0	0	1	0	0	1	0.055
LRRC4	0	0	1	0	0	1	0.045
WNT10A	0	0	1	0	0	1	0.035
LOC440330	0	0	1	0	0	1	0.043
OST4	0	0	1	0	1	0	0.05
C12orf57	0	0	1	0	0	1	0.049
TRAPPC1	0	0	1	0	1	0	0.041
ATG16L2	0	0	1	1	0	0	0.049
LINC00493	0	0	1	0	0	1	0.055
C12orf45	0	0	1	0	0	1	0.042
TMEM42	0	0	1	1	0	0	0.038
ZFAT	0	0	1	0	0	1	0.039
GIGYF1	0	0	1	0	0	1	0.045
LOC100506870	0	0	1	0	0	1	0.046
VSIG2	0	0	1	0	0	1	0.042
TRERF1	0	0	1	0	0	1	0.044
MFSD4	0	0	1	0	0	1	0.034
LRRC37A3	0	0	1	0	0	1	0.048
DUSP15	0	0	1	0	0	1	0.045
FOXD3-AS1	0	0	1	0	0	1	0.043
NPM2	0	0	1	0	1	1	0.043
ZNF490	0	0	1	0	0	1	0.046
LOC100288175	0	0	1	0	0	1	0.054
LOC389332	0	0	1	0	0	1	0.033
PAQR7	0	0	1	0	0	1	0.046
NBAS	0	0	0	0	1	1	0.047
TMEM106A	0	0	0	1	1	0	0.051
GAMT	0	0	0	1	1	0	0.039
TNFRSF10A	0	0	0	1	1	0	0.043
FRMD4A	0	0	0	1	1	0	0.049
SPPL3	0	0	0	1	1	0	0.061
SPATA13	0	0	0	1	1	0	0.061
ZDHHC14	0	0	0	1	1	0	0.069
HGSNAT	0	0	0	1	1	0	0.053
GSTO1	0	0	0	1	0	1	0.033
SNX29	0	0	0	1	1	0	0.055
PRDX5	0	0	0	1	1	0	0.039
EMID1	0	0	0	1	0	1	0.042
TNKS	0	0	0	1	1	0	0.048
PTTG1IP	0	0	0	1	1	0	0.051
ARPC1A	0	0	0	1	1	0	0.049
COX8A	0	0	0	1	1	0	0.039
COX6C	0	0	0	1	1	0	0.048
SIPA1L1	0	0	0	1	1	0	0.038
FBN1	0	0	0	1	1	0	0.054
IL1R1	0	0	0	1	1	0	0.053
CD4	0	0	0	1	1	0	0.047
ITPR1	0	0	0	1	1	0	0.07
ENPP4	0	0	0	1	1	0	0.046
ALOX5AP	0	0	0	1	1	0	0.039
IL6ST	0	0	0	1	1	0	0.046
TLR2	0	0	0	1	1	0	0.059
DPYSL4	0	0	0	1	0	1	0.054
HSPA4L	0	0	0	1	1	0	0.041
LRP6	0	0	0	1	1	1	0.044
ADORA2B	0	0	0	1	1	0	0.047
LHX2	0	0	0	1	1	0	0.052
GLB1L	0	0	0	1	0	1	0.052
IL7	0	0	0	1	1	0	0.034
EFNA5	0	0	0	1	1	0	0.063
ARHGAP12	0	0	0	1	1	0	0.034
TNFRSF1A	0	0	0	1	1	0	0.046
LNPEP	0	0	0	1	1	0	0.036
C4BPB	0	0	0	1	1	0	0.048
RNPEP	0	0	0	1	0	1	0.035
CD24	0	0	0	1	1	0	0.051
EPHB1	0	0	0	1	1	0	0.058
GSE1	0	0	0	1	1	0	0.058
TUG1	0	0	0	1	1	0	0.055
DTX4	0	0	0	1	1	0	0.051
NACC2	0	0	0	1	1	0	0.063
KLHL9	0	0	0	1	1	0	0.046
ROBO1	0	0	0	1	1	0	0.053
MEIS3P1	0	0	0	1	1	0	0.06
DAGLA	0	0	0	1	0	1	0.049
ATP8B1	0	0	0	1	1	0	0.062
DOCK10	0	0	0	1	1	0	0.043
NGRN	0	0	0	1	1	0	0.055
UBE2Z	0	0	0	1	1	0	0.043
MORF4L1	0	0	0	1	1	0	0.056
MAGEF1	0	0	0	1	1	0	0.046
TMEM57	0	0	0	1	1	0	0.037
FHOD3	0	0	0	1	1	0	0.05
PLAC8	0	0	0	1	1	0	0.047
TSPAN12	0	0	0	1	1	0	0.048
RAB38	0	0	0	1	1	0	0.041
PILRA	0	0	0	1	1	0	0.048
CAMK1D	0	0	0	1	1	0	0.056
CXXC4	0	0	0	1	1	0	0.077
CRYL1	0	0	0	1	1	0	0.046
EPB41L5	0	0	0	1	1	0	0.038
PYCARD	0	0	0	1	0	1	0.039
LRRC37A2	0	0	0	1	1	0	0.058
EPDR1	0	0	0	1	1	0	0.057
SYS1	0	0	0	1	1	0	0.049
RALGAPA2	0	0	0	1	1	0	0.053
LOC100130458	0	0	0	1	1	0	0.045
JARID2-AS1	0	0	0	1	0	1	0.047
ZNF740	0	0	0	0	1	1	0.043
PSMB10	0	0	0	0	1	1	0.033
CDK5	0	0	0	0	1	1	0.032
TRIM3	0	0	0	0	1	1	0.046
DYRK1B	0	0	0	0	1	1	0.029
PROC	0	0	0	0	1	1	0.032
HADHA	0	0	0	0	1	1	0.044
NTHL1	0	0	0	0	1	1	0.037
POMT1	0	0	0	0	1	1	0.056
AIPL1	0	0	0	0	1	1	0.041
SNAPIN	0	0	0	0	1	1	0.05
ALKBH7	0	0	0	0	1	1	0.041
TDRD10	0	0	0	0	1	1	0.055
LENG1	0	0	0	0	1	1	0.034

## Sheet: PDEGs_taxane_sensitive
gene	EC50.docetaxel_African	EC50.docetaxel_Caucasian	EC50.docetaxel_Chinese	EC50.pactilatxel_African	EC50.pactilatxel_Caucasian	EC50.pactilatxel_Chinese	nominalP
RBBP6	1	1	0	0	0	0	0.046
C4orf33	1	0	0	0	1	0	0.052
ARSG	1	0	1	0	1	1	0.051
PHC3	1	1	0	0	0	1	0.04
USP28	1	0	0	0	1	0	0.05
SCAMP1	1	0	1	0	0	0	0.042
THEM4	1	0	1	1	1	0	0.042
RHOB	1	0	0	1	0	0	0.053
SPTLC1	1	0	1	0	0	0	0.034
ENTPD5	1	0	1	0	0	0	0.049
FAM53B	1	0	0	1	0	0	0.034
MANEA	1	1	1	0	0	0	0.043
COG3	1	1	1	0	0	0	0.033
CEP120	1	1	0	0	0	0	0.026
DGKE	1	1	0	0	1	1	0.041
RELL1	1	1	0	0	1	0	0.045
SLC30A5	1	1	1	1	0	1	0.048
SLC39A6	1	1	0	1	0	0	0.035
ZNF215	1	0	0	1	0	0	0.053
CLCC1	1	0	1	1	1	1	0.04
HEMK1	1	0	0	0	1	0	0.042
ITFG1	1	0	0	0	0	1	0.039
LOC100507250	1	0	0	0	1	0	0.057
CEP128	1	0	1	0	0	0	0.046
SLC16A1	1	0	0	1	0	0	0.044
RPAP3	1	1	0	0	0	0	0.039
KIAA0895L	1	0	0	0	1	0	0.033
SLC4A1AP	1	0	1	0	0	0	0.036
GOLM1	1	0	1	1	0	0	0.049
ZNF252P	1	0	1	0	0	0	0.053
IFT80	1	0	0	0	0	1	0.03
CHDH	1	0	0	1	0	0	0.049
COPA	1	1	0	0	0	0	0.049
PIGL	1	0	0	0	1	0	0.04
ALG5	1	0	0	0	1	0	0.045
DPY19L1	1	0	1	0	0	0	0.052
METTL15	1	0	0	1	0	0	0.054
ZDHHC2	1	0	1	0	0	0	0.049
SNRK	1	1	0	0	0	0	0.053
SMIM13	1	1	0	0	1	0	0.026
CALML4	1	0	0	1	1	0	0.046
ZNF836	1	0	0	0	1	0	0.046
POU2AF1	1	0	0	1	1	0	0.053
ZFYVE20	1	1	0	0	1	0	0.042
PMPCB	1	0	1	0	1	0	0.05
HNRNPD	1	0	1	0	0	0	0.024
LDHA	1	0	0	1	0	0	0.04
HMGB1	1	0	1	0	0	0	0.038
SSR1	1	0	1	1	0	0	0.056
2016-09-15	1	0	1	0	0	0	0.051
SLC3A2	1	0	0	1	0	0	0.044
TMED10	1	1	1	0	1	0	0.049
NDUFA5	1	0	0	0	0	1	0.044
TRAM1	1	0	1	0	0	0	0.05
SEC23B	1	1	1	0	1	1	0.049
ARL1	1	1	1	0	0	0	0.042
TPD52	1	0	1	0	0	0	0.043
PGRMC2	1	0	1	0	0	1	0.041
SGK1	1	0	0	0	1	0	0.063
TWF1	1	0	0	1	0	0	0.037
RNF13	1	0	0	1	0	0	0.046
BNIP3	1	0	0	1	0	0	0.058
SEC63	1	1	1	0	1	1	0.037
CPD	1	0	0	0	0	1	0.041
ACAA2	1	0	0	1	0	0	0.046
SEL1L	1	0	1	0	0	0	0.048
TSPO	1	0	0	1	0	0	0.046
UBE2B	1	0	0	1	0	0	0.043
SEC24D	1	1	0	0	1	1	0.044
KLF10	1	0	0	1	0	0	0.05
CARS	1	0	0	1	0	0	0.045
IFI27	1	0	0	1	0	0	0.053
CPSF6	1	0	0	0	0	1	0.032
PPIE	1	0	0	1	0	0	0.047
ATG5	1	0	0	1	0	0	0.038
RANBP9	1	1	0	0	0	0	0.034
ADAM10	1	0	1	0	0	0	0.049
GFPT1	1	0	1	0	0	0	0.043
SLC16A3	1	0	0	1	0	0	0.042
HK2	1	0	0	1	0	0	0.036
CAV1	1	1	0	0	0	0	0.059
KLHL21	1	0	0	0	1	0	0.035
MTFR1	1	1	0	1	0	0	0.039
EDEM1	1	0	0	0	1	0	0.044
LMAN1	1	1	0	1	1	0	0.062
SUCO	1	0	0	0	0	1	0.041
PPP6C	1	0	0	0	0	1	0.035
GGH	1	0	1	0	0	0	0.042
WIPI1	1	1	1	0	0	1	0.039
PDIA5	1	1	1	1	1	0	0.048
SLC31A1	1	0	0	1	1	0	0.051
PREP	1	0	0	0	1	0	0.032
TMEM243	1	1	0	0	0	0	0.048
CLPX	1	0	0	0	1	0	0.032
BNIP1	1	0	0	0	1	0	0.038
AUH	1	0	0	1	1	0	0.046
ANG	1	0	0	1	0	0	0.047
GALK2	1	0	0	1	1	0	0.047
SIT1	1	0	0	1	0	0	0.056
KIAA0586	1	0	0	1	0	0	0.036
LMTK2	1	1	0	0	0	0	0.048
PFKFB4	1	0	0	1	0	0	0.041
PTAFR	1	0	0	1	0	0	0.052
TLE3	1	0	0	1	0	0	0.039
PDK1	1	0	0	1	1	0	0.059
CHRNB1	1	0	1	0	0	0	0.049
ZNF141	1	1	0	0	1	0	0.047
PPP3CC	1	0	0	0	1	0	0.05
SLC16A6	1	0	1	0	0	0	0.036
ERN1	1	0	0	0	1	0	0.051
VAMP4	1	1	0	0	1	0	0.047
RAD17	1	0	0	1	0	0	0.047
DEGS1	1	0	1	0	0	0	0.061
RAB1A	1	0	1	0	0	0	0.05
NAB1	1	1	0	0	0	0	0.038
MAN1A1	1	1	0	0	0	0	0.037
TGDS	1	1	0	0	1	0	0.046
SRP72	1	1	0	0	1	0	0.048
PITX1	1	1	0	0	0	0	0.05
OR10H1	1	0	0	1	0	0	0.049
PDIA3	1	1	1	0	0	1	0.04
TSPAN1	1	0	0	1	0	0	0.055
PAPOLA	1	0	1	0	0	0	0.033
DPAGT1	1	0	1	1	0	1	0.035
INSIG2	1	0	0	1	0	0	0.046
TRAC	1	0	0	0	1	0	0.054
BTN3A2	1	0	0	0	1	0	0.046
PGM3	1	0	1	1	0	0	0.039
ZFAND5	1	1	0	0	0	0	0.045
P2RX1	1	1	0	0	0	0	0.059
VEGFA	1	0	0	1	0	0	0.061
B4GALT4	1	1	0	1	0	0	0.045
IBTK	1	0	1	0	1	1	0.045
HSPA5	1	0	1	0	0	1	0.051
XPOT	1	0	0	1	0	0	0.036
KCTD12	1	0	0	0	1	0	0.045
VGLL4	1	0	0	1	0	0	0.044
ZCCHC24	1	0	0	1	0	0	0.063
SPTSSA	1	0	1	1	0	0	0.048
TBL2	1	0	0	1	0	0	0.042
KDM3A	1	0	0	1	0	0	0.045
RCHY1	1	0	0	0	1	0	0.031
SEC24A	1	1	0	0	0	0	0.039
C2CD5	1	0	1	0	0	0	0.046
VWA8	1	0	1	0	0	0	0.037
RWDD2A	1	0	0	1	1	0	0.041
DHODH	1	0	0	1	0	0	0.038
ZBTB25	1	0	0	0	1	0	0.047
DENND5B	1	1	0	0	0	1	0.041
HSP90B1	1	0	0	1	0	0	0.05
ZNF133	1	0	0	0	1	0	0.04
TM9SF3	1	0	1	1	0	0	0.053
GOLPH3	1	0	0	0	0	1	0.041
LARS	1	0	0	1	0	0	0.038
FAM53C	1	1	0	0	0	0	0.05
SLC25A37	1	0	0	1	0	0	0.048
DERL1	1	1	0	0	0	0	0.052
EPS8L2	1	0	0	1	0	0	0.058
GOLT1B	1	1	0	0	1	0	0.029
OXR1	1	1	0	0	1	0	0.047
UBA5	1	1	1	1	1	1	0.042
DERL2	1	1	1	0	0	1	0.035
ZNF639	1	0	0	0	1	0	0.032
VPS54	1	0	1	0	0	1	0.058
HEBP1	1	0	0	1	1	0	0.051
XPO4	1	0	0	1	0	0	0.035
ALAD	1	0	0	1	0	0	0.043
IMPAD1	1	0	0	1	0	0	0.052
DHDDS	1	1	0	1	0	0	0.04
DUSP12	1	0	1	0	0	0	0.032
TMEM38B	1	0	0	1	0	0	0.054
SMYD3	1	0	0	1	0	0	0.048
PPP1R13L	1	0	0	1	0	0	0.044
PUS7	1	0	0	0	1	0	0.034
WDYHV1	1	0	0	0	1	0	0.028
FKBP11	1	1	1	1	1	1	0.053
OXSM	1	0	0	1	0	0	0.043
RBKS	1	0	1	1	1	0	0.055
ALG9	1	0	0	0	1	0	0.037
FKBP14	1	1	0	1	1	0	0.047
TSEN2	1	0	0	1	1	0	0.046
SIDT1	1	1	0	0	0	1	0.056
SLCO4A1	1	0	0	1	1	0	0.032
SLC35F5	1	0	1	0	0	0	0.046
SLC25A23	1	0	0	1	0	0	0.054
BCAS4	1	0	0	1	0	0	0.05
ADPRM	1	0	0	0	1	0	0.037
IL19	1	0	0	1	0	0	0.049
METTL16	1	1	0	0	1	1	0.041
CENPJ	1	0	1	0	0	0	0.032
MTMR12	1	0	1	0	0	0	0.043
CDADC1	1	1	0	0	1	0	0.033
ELP3	1	0	0	0	1	0	0.04
YIPF5	1	1	0	0	1	0	0.047
EGLN1	1	0	0	0	1	0	0.046
PRPF18	1	0	1	0	0	0	0.039
E2F5	1	0	0	1	1	0	0.053
PRRC1	1	1	1	0	0	0	0.029
NRBF2	1	1	0	0	1	0	0.039
CLPB	1	0	0	1	0	0	0.028
SLC44A1	1	0	1	0	0	0	0.06
SLC35B3	1	0	1	0	0	1	0.04
TXNDC12	1	0	1	0	0	0	0.048
KIAA1429	1	0	1	0	0	0	0.03
DCUN1D5	1	0	0	1	1	0	0.049
VIMP	1	0	1	0	0	0	0.046
MED10	1	0	0	1	0	0	0.049
GPR89B	1	0	1	1	0	0	0.056
ANKRD39	1	0	0	1	0	0	0.03
SWT1	1	0	0	0	1	0	0.054
PPAPDC1B	1	0	1	0	0	0	0.057
PPP1R15B	1	1	1	0	1	1	0.038
GPT2	1	0	0	1	0	0	0.042
NUS1	1	1	0	1	0	0	0.053
GFM2	1	0	0	1	0	0	0.06
TMEM18	1	1	0	0	0	0	0.037
SNHG17	1	0	0	0	1	0	0.043
TRIM47	1	0	0	1	0	0	0.049
ATXN1L	1	1	0	0	0	0	0.038
UBE2QL1	1	0	0	1	0	0	0.061
UBR1	1	0	1	0	0	0	0.034
NADK2	1	0	0	0	0	1	0.043
PET117	1	0	0	0	1	0	0.033
ANKRD37	1	0	0	0	1	0	0.04
APTR	1	1	0	1	0	0	0.042
AAED1	1	0	0	1	0	0	0.046
RNF166	1	0	0	0	1	0	0.041
LOC100506990	1	0	0	1	0	0	0.043
C1orf52	1	1	0	1	0	0	0.025
ZNF784	1	0	0	1	0	0	0.049
CAPN12	1	0	0	0	1	0	0.052
KBTBD3	1	0	0	0	1	0	0.038
ANKDD1A	1	0	0	1	0	0	0.054
SPTY2D1	1	1	1	0	0	0	0.033
FDXACB1	1	0	0	1	1	0	0.04
KHDC1	1	0	0	0	1	0	0.045
MIR210HG	1	0	0	1	0	0	0.046
ZNF541	1	0	0	1	0	0	0.058
LINC00176	1	0	0	1	0	0	0.048
ZNF383	1	0	0	0	1	0	0.028
FUT11	1	0	0	1	0	0	0.042
LOC374443	1	1	0	0	1	0	0.038
CASC7	1	0	0	1	0	0	0.054
NUS1P3	1	1	0	1	1	0	0.049
NOL9	0	0	1	0	0	1	0.052
ZNF398	0	1	0	0	0	1	0.035
GPR114	0	0	0	0	1	1	0.049
CD3EAP	0	1	0	0	0	1	0.028
KPNB1	0	0	1	0	0	1	0.048
C1orf216	0	1	0	0	0	1	0.038
TMEM184C	0	0	1	0	0	1	0.041
RRP36	0	0	1	0	0	1	0.029
ZBTB46	0	1	0	0	1	0	0.053
PDE7A	0	1	0	0	1	0	0.036
TM2D3	0	1	0	0	1	0	0.046
GPR182	0	1	0	0	1	0	0.056
VTI1A	0	1	0	0	1	0	0.053
C5orf24	0	1	0	0	1	0	0.04
B3GALNT2	0	1	1	0	0	0	0.04
CEP89	0	1	0	0	1	0	0.038
MCM9	0	1	1	0	0	1	0.03
FLJ31715	0	1	0	0	1	0	0.045
ELMOD2	0	1	0	0	1	0	0.039
ALG14	0	1	1	1	1	0	0.053
LARP1B	0	1	0	0	1	1	0.039
FAM126B	0	1	1	0	0	1	0.024
UHRF1BP1L	0	1	0	0	1	0	0.04
TRAM2	0	1	0	1	0	0	0.044
HNRNPLL	0	1	0	0	1	0	0.036
LINS	0	1	0	0	1	0	0.042
ANKRD13C	0	1	0	0	0	1	0.031
PHF20L1	0	1	1	0	1	1	0.039
TAF2	0	1	1	0	0	1	0.036
ZNF655	0	1	0	0	0	1	0.028
PLA2G4C	0	1	0	0	1	0	0.058
USP36	0	1	0	0	1	0	0.035
PCBD2	0	1	1	0	0	0	0.043
PDE12	0	1	1	0	0	1	0.049
PAXBP1	0	1	0	0	1	0	0.039
ZAK	0	1	0	0	1	0	0.034
AP1S3	0	1	0	1	1	0	0.055
CELF1	0	1	0	0	0	1	0.044
CLASP2	0	1	0	0	0	1	0.033
MBD1	0	1	0	1	1	0	0.043
FBXO28	0	1	1	0	0	0	0.039
LOC642533	0	1	0	0	1	0	0.045
KLHDC4	0	1	0	0	1	0	0.043
PHIP	0	1	1	0	1	1	0.047
TBC1D12	0	1	1	0	0	1	0.052
GIGYF2	0	1	0	0	0	1	0.043
KANSL3	0	1	0	0	1	0	0.053
RHOQ	0	1	0	0	1	1	0.042
KIAA2018	0	1	0	0	1	0	0.034
NSUN4	0	1	0	0	1	0	0.049
MDFIC	0	1	0	0	1	1	0.034
LINC00540	0	1	0	0	1	0	0.045
SLC9B2	0	1	0	0	1	0	0.041
ZSCAN5A	0	1	1	1	1	0	0.054
YTHDC2	0	1	0	0	0	1	0.024
LOC100132249	0	1	0	1	0	0	0.053
CCNC	0	1	1	0	0	0	0.062
ZNF93	0	1	0	0	1	0	0.052
LATS1	0	1	0	0	1	0	0.044
ATP6V0E1	0	1	0	0	1	0	0.029
CAP1	0	1	0	0	1	0	0.039
MCL1	0	1	0	0	1	0	0.049
PAFAH1B1	0	1	0	0	0	1	0.042
EIF2S1	0	1	0	0	1	0	0.041
ARCN1	0	1	0	0	0	1	0.053
SLC7A5	0	1	0	1	1	0	0.035
ARIH2	0	1	1	0	0	1	0.029
MAPKAPK2	0	1	0	0	0	1	0.035
JUN	0	1	0	1	0	0	0.051
SHC1	0	1	1	0	1	1	0.043
AZIN1	0	1	1	0	0	0	0.041
TIMM17A	0	1	0	1	0	0	0.047
ARHGAP1	0	1	0	0	1	0	0.039
SLC35B1	0	1	1	0	0	0	0.036
NOTCH2	0	1	0	0	1	0	0.049
S100A13	0	1	0	0	1	0	0.041
TRIM26	0	1	1	0	0	1	0.034
ACP2	0	1	1	0	1	0	0.051
ADM	0	1	0	0	1	0	0.055
PLAGL2	0	1	0	1	1	0	0.033
PIAS3	0	1	0	0	1	0	0.037
SLC11A2	0	1	0	0	1	0	0.037
SEC61B	0	1	0	0	0	1	0.056
PMM2	0	1	0	0	1	0	0.046
TNFRSF1B	0	1	0	1	1	0	0.039
RTCA	0	1	0	0	1	0	0.044
MON1B	0	1	0	0	0	1	0.034
COX5A	0	1	1	0	0	0	0.05
NUCB2	0	1	0	0	1	0	0.035
USP46	0	1	0	0	0	1	0.026
KIF3B	0	1	0	1	1	1	0.04
E2F6	0	1	0	1	0	0	0.035
KDELR3	0	1	0	0	1	0	0.045
TPST2	0	1	0	0	1	0	0.053
ZNF195	0	1	0	0	1	0	0.029
VDR	0	1	0	0	1	0	0.049
ZNF202	0	1	0	0	1	0	0.042
RHBDD3	0	1	0	1	0	0	0.036
ZNF142	0	1	0	0	0	1	0.029
MYO5A	0	1	1	0	0	0	0.036
MIEF1	0	1	1	0	0	1	0.042
HUS1	0	1	0	0	1	0	0.034
IL1B	0	1	0	0	1	0	0.057
IL2RB	0	1	0	0	1	0	0.043
ATP2B4	0	1	0	0	1	0	0.051
ETFDH	0	1	0	0	0	1	0.036
SYNGR3	0	1	0	1	0	0	0.044
PNOC	0	1	1	0	1	0	0.057
CEP135	0	1	0	0	0	1	0.038
CD33	0	1	0	0	1	0	0.064
KIAA0125	0	1	0	1	1	0	0.054
CD28	0	1	0	0	1	0	0.068
PASK	0	1	0	1	0	0	0.06
MAFK	0	1	0	0	1	0	0.041
ZNF253	0	1	0	0	1	0	0.051
UPF3A	0	1	0	0	1	0	0.037
SH2D2A	0	1	0	0	1	0	0.047
SPAST	0	1	1	0	0	1	0.04
GORASP2	0	1	1	0	1	1	0.035
EIF3J	0	1	1	0	1	1	0.037
BTN2A3P	0	1	0	0	1	0	0.043
EIF3E	0	1	0	0	1	0	0.043
TMED9	0	1	0	0	1	0	0.04
TM9SF1	0	1	1	0	0	0	0.032
ATP2B1	0	1	1	0	0	1	0.035
ADCY3	0	1	0	0	1	0	0.051
RARRES2	0	1	0	0	1	0	0.051
CDR2	0	1	1	0	0	1	0.038
GATA3	0	1	0	0	1	0	0.046
CHUK	0	1	0	0	0	1	0.034
CES2	0	1	1	0	0	1	0.048
CRY1	0	1	0	0	1	0	0.05
SLC35D1	0	1	1	0	1	0	0.051
ITCH	0	1	1	0	0	1	0.038
FRAT2	0	1	1	0	0	0	0.045
SLC25A16	0	1	1	0	0	1	0.039
RAD51D	0	1	0	0	0	1	0.025
ZNF268	0	1	1	0	0	0	0.025
PLA2G4A	0	1	0	0	1	0	0.053
GCFC2	0	1	0	0	1	0	0.028
GABPA	0	1	1	0	0	0	0.032
GPR35	0	1	0	0	1	0	0.06
GCGR	0	1	0	0	1	0	0.061
LEF1	0	1	0	0	1	0	0.058
DLAT	0	1	1	0	0	0	0.036
PRG2	0	1	0	0	1	0	0.044
PDS5A	0	1	1	0	0	1	0.033
ATP13A3	0	1	0	1	0	0	0.036
MICU2	0	1	0	0	1	0	0.037
KIAA0232	0	1	0	0	0	1	0.039
NUP160	0	1	1	0	0	0	0.03
ASB1	0	1	0	0	1	0	0.053
FUBP3	0	1	0	0	0	1	0.043
MEGF9	0	1	0	0	1	0	0.038
MFSD5	0	1	0	0	0	1	0.026
MED8	0	1	1	0	0	0	0.039
SS18L1	0	1	0	0	0	1	0.038
PRMT3	0	1	0	0	1	0	0.035
MFSD9	0	1	0	0	1	1	0.047
C12orf29	0	1	0	1	0	0	0.038
MDM1	0	1	1	0	1	1	0.029
PYROXD1	0	1	0	0	1	0	0.039
RRP15	0	1	0	0	0	1	0.028
NAAA	0	1	0	0	1	0	0.055
ZNF37A	0	1	0	1	0	0	0.044
EFR3B	0	1	0	0	1	0	0.055
MTRF1L	0	1	0	0	1	0	0.047
SEC16A	0	1	1	0	0	1	0.04
PQLC3	0	1	0	0	1	0	0.053
OR7E12P	0	1	0	0	1	0	0.044
NXPE3	0	1	1	0	0	1	0.041
ANGEL2	0	1	0	0	1	1	0.03
NAA50	0	1	1	1	0	1	0.028
SNX6	0	1	0	0	1	0	0.055
TMEM43	0	1	0	0	1	0	0.05
NDFIP1	0	1	1	0	0	0	0.035
YTHDF2	0	1	1	0	1	1	0.038
HIGD1A	0	1	1	0	0	1	0.042
TNS3	0	1	0	0	1	0	0.051
MMADHC	0	1	0	0	1	0	0.052
UBE2Q1	0	1	0	0	1	0	0.032
AZI2	0	1	0	0	0	1	0.036
ERGIC2	0	1	0	0	1	0	0.05
ARL5A	0	1	1	0	1	1	0.043
REXO2	0	1	0	1	0	0	0.042
MAP4K3	0	1	0	0	0	1	0.05
RCOR3	0	1	0	0	1	0	0.023
REC8	0	1	0	1	0	0	0.047
CRTC3	0	1	0	0	0	1	0.048
CWC25	0	1	0	0	1	1	0.034
RGCC	0	1	0	1	1	0	0.042
KCTD9	0	1	0	0	1	0	0.022
SLC35F2	0	1	0	0	1	0	0.041
C12orf49	0	1	0	0	1	0	0.043
GUF1	0	1	0	0	1	1	0.043
KLC2	0	1	0	0	0	1	0.041
PIP4K2C	0	1	0	0	0	1	0.026
C12orf43	0	1	0	0	0	1	0.047
PLEKHA1	0	1	0	0	1	1	0.049
ZNF562	0	1	0	1	0	0	0.05
OGDHL	0	1	0	0	1	0	0.05
THAP1	0	1	0	0	1	0	0.036
CASD1	0	1	0	0	1	0	0.038
NAA35	0	1	0	0	1	0	0.031
GLTSCR1	0	1	0	0	0	1	0.05
ZNF180	0	1	0	0	1	0	0.034
CYP20A1	0	1	1	0	0	1	0.043
KLF3	0	1	0	0	0	1	0.058
ATF7IP2	0	1	1	0	0	0	0.035
CLIP4	0	1	0	0	1	1	0.044
CBLL1	0	1	0	0	0	1	0.025
MCUR1	0	1	1	0	0	1	0.028
LGALS14	0	1	0	0	1	0	0.053
SLC25A32	0	1	0	0	1	0	0.038
OGFOD1	0	1	0	0	0	1	0.041
EOGT	0	1	1	0	1	1	0.039
MSTO1	0	1	1	0	0	1	0.04
YWHAG	0	1	0	1	0	0	0.044
XRN2	0	1	0	1	0	0	0.053
MRPL1	0	1	0	0	1	0	0.039
SMARCAD1	0	1	1	0	0	1	0.04
ZHX1	0	1	0	0	0	1	0.034
SMIM3	0	1	0	0	1	0	0.045
PLEKHA3	0	1	0	0	1	0	0.051
FAM118B	0	1	0	0	0	1	0.044
GPR160	0	1	0	0	1	0	0.051
GBP3	0	1	0	0	1	0	0.051
ING5	0	1	0	0	0	1	0.03
MCM8	0	1	1	0	0	0	0.037
SEC22C	0	1	1	0	0	0	0.043
RNF185	0	1	0	1	0	0	0.047
STRIP1	0	1	0	0	1	1	0.043
FAM217B	0	1	1	0	0	1	0.034
C10orf32	0	1	0	0	1	1	0.04
DPH7	0	1	0	0	1	0	0.035
FAM83D	0	1	0	0	1	0	0.037
DDHD1	0	1	1	0	1	1	0.035
TMEM41A	0	1	0	0	1	0	0.048
LUC7L2	0	1	1	0	0	1	0.048
LINC00294	0	1	0	0	0	1	0.037
EAF1	0	1	0	0	1	0	0.027
FBXO33	0	1	1	0	1	0	0.054
ZNF689	0	1	0	0	0	1	0.024
PPAPDC2	0	1	0	0	0	1	0.036
TBCEL	0	1	0	0	0	1	0.043
UTP23	0	1	0	0	1	0	0.03
TECPR1	0	1	0	0	0	1	0.032
C11orf74	0	1	0	0	1	0	0.049
RBM43	0	1	0	0	1	0	0.046
ZNF565	0	1	0	0	1	0	0.04
FLJ20021	0	1	0	0	1	0	0.053
ZNF502	0	1	0	0	1	0	0.053
LINC00621	0	1	1	1	0	1	0.056
LOC285074	0	1	0	0	1	0	0.036
FBXO6	0	1	0	1	0	0	0.052
DDX55	0	1	0	0	0	1	0.044
GMDS-AS1	0	1	0	0	1	0	0.064
LINC00849	0	1	0	0	1	1	0.038
RGL4	0	1	0	1	1	0	0.046
MSANTD1	0	1	0	0	1	0	0.047
C14orf182	0	1	0	1	1	0	0.053
ZNF720	0	1	1	0	0	1	0.041
TIGIT	0	1	0	1	0	0	0.062
MGC70870	0	1	0	0	1	0	0.051
LOC285957	0	1	0	0	0	1	0.033
WDR87	0	0	1	1	0	0	0.054
MAN1A2	0	0	1	0	0	1	0.04
ZNF101	0	0	1	0	1	0	0.046
CASC5	0	0	1	0	0	1	0.032
SEC62	0	0	1	1	0	0	0.054
BICD2	0	0	1	0	1	1	0.048
SYNRG	0	0	1	0	0	1	0.055
CASP8	0	0	1	0	0	1	0.064
METTL6	0	0	1	0	1	0	0.048
SGOL1	0	0	1	0	0	1	0.033
KIAA1524	0	0	1	0	0	1	0.037
SLC33A1	0	0	1	0	0	1	0.05
ATP11B	0	0	1	0	1	0	0.038
CSPP1	0	0	1	0	0	1	0.048
TIA1	0	0	1	0	0	1	0.036
RBL1	0	0	1	0	0	1	0.038
GTPBP3	0	0	1	1	0	0	0.048
PPHLN1	0	0	1	0	0	1	0.053
ENTPD4	0	0	1	0	0	1	0.047
LARP4	0	0	1	0	0	1	0.044
SYNCRIP	0	0	1	0	0	1	0.039
EARS2	0	0	1	0	0	1	0.032
NAA16	0	0	1	0	0	1	0.034
IREB2	0	0	1	0	0	1	0.032
POLR3B	0	0	1	1	0	0	0.044
HECTD1	0	0	1	0	0	1	0.041
FAR1	0	0	1	0	0	1	0.036
MPHOSPH9	0	0	1	0	0	1	0.032
TMED5	0	0	1	1	0	1	0.037
PEX14	0	0	1	0	0	1	0.051
ATG2B	0	0	1	1	0	1	0.036
MIA3	0	0	1	0	0	1	0.05
IKZF1	0	0	1	0	0	1	0.046
SUZ12	0	0	1	0	0	1	0.043
FNDC3B	0	0	1	0	0	1	0.056
DNAJC24	0	0	1	0	0	1	0.055
DDX19A	0	0	1	0	0	1	0.048
NARS	0	0	1	0	0	1	0.046
SRSF11	0	0	1	0	0	1	0.05
DSTN	0	0	1	0	0	1	0.058
TM9SF2	0	0	1	1	0	0	0.045
BCLAF1	0	0	1	0	0	1	0.04
SON	0	0	1	0	0	1	0.043
KPNA2	0	0	1	0	0	1	0.043
SPCS2	0	0	1	0	0	1	0.052
UBE2D2	0	0	1	0	1	0	0.049
RCN2	0	0	1	0	0	1	0.036
API5	0	0	1	0	0	1	0.023
PSMD7	0	0	1	0	0	1	0.044
RANBP2	0	0	1	0	0	1	0.035
CLCN3	0	0	1	0	0	1	0.047
ATMIN	0	0	1	0	0	1	0.052
RB1CC1	0	0	1	0	0	1	0.037
KPNA1	0	0	1	0	0	1	0.036
TRAK2	0	0	1	0	0	1	0.046
STAG1	0	0	1	0	0	1	0.045
PSMD12	0	0	1	0	0	1	0.043
DDX46	0	0	1	0	0	1	0.03
H2AFV	0	0	1	0	0	1	0.025
DHFR	0	0	1	0	0	1	0.038
SLC30A9	0	0	1	0	0	1	0.037
TOPBP1	0	0	1	0	1	1	0.04
USP8	0	0	1	0	0	1	0.031
ROCK2	0	0	1	1	0	1	0.056
DNTTIP2	0	0	1	0	0	1	0.04
CDC23	0	0	1	0	0	1	0.029
ZMPSTE24	0	0	1	0	0	1	0.041
BCAS2	0	0	1	0	0	1	0.035
KRR1	0	0	1	0	0	1	0.032
AP1G1	0	0	1	0	0	1	0.046
FAM8A1	0	0	1	0	1	0	0.047
TERF1	0	0	1	0	0	1	0.034
UNC50	0	0	1	0	0	1	0.05
UTP14C	0	0	1	0	0	1	0.041
RUFY3	0	0	1	0	0	1	0.057
GCLM	0	0	1	0	0	1	0.034
NDUFAF1	0	0	1	1	0	0	0.046
RPS6KB1	0	0	1	1	0	1	0.033
PDCL	0	0	1	0	0	1	0.039
DOLK	0	0	1	0	0	1	0.038
N4BP1	0	0	1	0	0	1	0.047
KRIT1	0	0	1	0	0	1	0.032
PRKAR2A	0	0	1	0	0	1	0.04
GNE	0	0	1	0	0	1	0.046
CENPE	0	0	1	0	0	1	0.037
SLC26A2	0	0	1	0	0	1	0.036
FKTN	0	0	1	0	0	1	0.042
XPA	0	0	1	1	1	0	0.039
SLBP	0	0	1	0	0	1	0.032
KIF14	0	0	1	0	0	1	0.034
THUMPD1	0	0	1	0	0	1	0.036
TROVE2	0	0	1	0	0	1	0.03
IKZF4	0	0	1	0	0	1	0.044
XRCC5	0	0	1	0	0	1	0.051
VCP	0	0	1	0	0	1	0.042
HNRNPR	0	0	1	0	0	1	0.036
UBE2G1	0	0	1	0	1	1	0.046
UAP1	0	0	1	1	0	0	0.063
ICE1	0	0	1	0	0	1	0.04
TRIP11	0	0	1	0	0	1	0.034
ERCC4	0	0	1	0	0	1	0.044
HSP90AA1	0	0	1	0	0	1	0.031
RBBP4	0	0	1	0	0	1	0.041
IGH	0	0	1	1	1	0	0.065
HNRNPA3	0	0	1	0	0	1	0.04
RTF1	0	0	1	0	0	1	0.036
USP24	0	0	1	0	0	1	0.033
KIAA1279	0	0	1	0	0	1	0.035
RPRD2	0	0	1	0	0	1	0.038
TMEM41B	0	0	1	0	0	1	0.048
WDR7	0	0	1	0	0	1	0.044
MPHOSPH10	0	0	1	0	1	1	0.038
LRRC47	0	0	1	0	0	1	0.044
UBXN2B	0	0	1	0	0	1	0.037
ABHD3	0	0	1	0	0	1	0.04
PRPF40A	0	0	1	0	0	1	0.045
ALMS1	0	0	1	0	0	1	0.038
MTMR6	0	0	1	0	0	1	0.037
AHCTF1	0	0	1	0	0	1	0.036
FAM76A	0	0	1	1	0	1	0.04
SLTM	0	0	1	0	0	1	0.03
EMC7	0	0	1	1	0	0	0.044
TMEM248	0	0	1	0	0	1	0.04
POGK	0	0	1	0	0	1	0.032
UGGT1	0	0	1	0	0	1	0.048
TBC1D15	0	0	1	0	0	1	0.037
TOR3A	0	0	1	0	0	1	0.052
TMEM33	0	0	1	0	0	1	0.026
RNASEH1	0	0	1	0	0	1	0.039
RIOK2	0	0	1	0	0	1	0.035
MRS2	0	0	1	1	0	0	0.049
RBM28	0	0	1	0	0	1	0.041
RINT1	0	0	1	0	0	1	0.032
LEMD3	0	0	1	0	0	1	0.046
SPCS3	0	0	1	0	0	1	0.043
ESF1	0	0	1	0	1	1	0.036
GALNT11	0	0	1	0	0	1	0.055
NIP7	0	0	1	0	0	1	0.031
CEP63	0	0	1	0	0	1	0.032
VANGL1	0	0	1	0	0	1	0.048
PRR11	0	0	1	0	0	1	0.048
SHCBP1	0	0	1	0	0	1	0.033
ALG6	0	0	1	0	0	1	0.036
PVRIG	0	0	1	1	1	0	0.052
FICD	0	0	1	0	0	1	0.044
HAUS2	0	0	1	0	1	0	0.032
MTMR10	0	0	1	1	0	0	0.052
EDEM3	0	0	1	0	0	1	0.038
PBRM1	0	0	1	0	0	1	0.043
TXNDC15	0	0	1	0	0	1	0.06
SLC30A6	0	0	1	0	0	1	0.034
RNFT1	0	0	1	0	0	1	0.043
ADSS	0	0	1	0	1	1	0.035
LDLRAP1	0	0	1	0	1	0	0.05
ZNF587B	0	0	1	0	0	1	0.033
TRMT6	0	0	1	0	1	0	0.035
POLR3GL	0	0	1	0	0	1	0.049
ALG1	0	0	1	0	0	1	0.04
RPL7L1	0	0	1	0	0	1	0.04
SYVN1	0	0	1	0	0	1	0.048
TBC1D23	0	0	1	0	0	1	0.047
TTC14	0	0	1	0	0	1	0.04
RBM27	0	0	1	0	0	1	0.05
UBN2	0	0	1	0	0	1	0.045
DOCK8	0	0	1	1	1	0	0.047
TRAPPC6B	0	0	1	0	0	1	0.029
SLAIN1	0	0	1	0	0	1	0.049
ALG2	0	0	1	1	0	0	0.054
DPY19L3	0	0	1	0	0	1	0.045
MED29	0	0	1	0	0	1	0.031
CPSF2	0	0	1	0	0	1	0.041
OMA1	0	0	1	0	0	1	0.044
SLC30A7	0	0	1	0	0	1	0.047
TMEM150A	0	0	1	0	0	1	0.046
EXOC6	0	0	1	0	0	1	0.05
CISD2	0	0	1	0	0	1	0.057
LMBRD2	0	0	1	0	0	1	0.043
C17orf58	0	0	1	0	0	1	0.052
DENND6A	0	0	1	0	0	1	0.044
NOM1	0	0	1	0	0	1	0.041
NAP1L5	0	0	1	1	1	1	0.041
UBXN2A	0	0	1	0	0	1	0.052
SPATA5	0	0	1	0	0	1	0.046
CCDC18	0	0	1	0	0	1	0.041
TAF3	0	0	1	0	0	1	0.048
LINC01003	0	0	1	0	0	1	0.035
C6orf52	0	0	1	1	0	0	0.058
MLKL	0	0	1	1	0	0	0.047
LCAT	0	0	0	1	1	0	0.054
TRERF1	0	0	0	1	1	0	0.048
SLC39A14	0	0	0	1	1	0	0.053
RABEPK	0	0	0	1	1	0	0.044
TEX9	0	0	0	1	1	0	0.048
TBC1D7	0	0	0	1	1	0	0.041
PRMT1	0	0	0	1	1	0	0.048
UCHL5	0	0	0	1	1	0	0.037
ZPR1	0	0	0	1	1	0	0.035
YME1L1	0	0	0	1	1	0	0.061
PUM2	0	0	0	1	1	0	0.061
OAT	0	0	0	1	1	0	0.036
MTHFD2	0	0	0	1	1	0	0.052
ALDH3A2	0	0	0	1	1	0	0.052
GTF2A2	0	0	0	1	0	1	0.052
KDM4A	0	0	0	1	0	1	0.048
EZH2	0	0	0	1	1	0	0.049
STC2	0	0	0	1	1	0	0.035
ALDH5A1	0	0	0	1	0	1	0.045
FLI1	0	0	0	1	1	0	0.046
PDE4A	0	0	0	1	1	0	0.042
MGMT	0	0	0	1	1	0	0.042
EEF1E1	0	0	0	1	1	0	0.036
ARHGAP44	0	0	0	1	1	0	0.051
SLC6A6	0	0	0	1	1	0	0.043
CBFA2T3	0	0	0	1	0	1	0.041
HIST1H2BM	0	0	0	1	0	1	0.047
SLC39A8	0	0	0	1	1	0	0.054
PPAT	0	0	0	1	1	0	0.041
ZNF330	0	0	0	1	1	0	0.048
MED13L	0	0	0	1	1	0	0.045
GPD1L	0	0	0	1	1	0	0.05
RPIA	0	0	0	1	1	0	0.043
PRKAG2	0	0	0	1	0	1	0.043
OSBPL10	0	0	0	1	1	0	0.041
BZW2	0	0	0	1	1	0	0.049
ECI2	0	0	0	1	1	0	0.039
CXXC1	0	0	0	1	1	0	0.042
YRDC	0	0	0	1	1	0	0.03
PTRH2	0	0	0	1	1	0	0.043
TESC	0	0	0	1	1	0	0.059
FAM206A	0	0	0	1	1	0	0.057
DUS2	0	0	0	1	1	0	0.041
PDPR	0	0	0	1	0	1	0.051
STAMBPL1	0	0	0	1	1	0	0.054
ZC3H8	0	0	0	1	1	0	0.038
GLIPR2	0	0	0	1	1	0	0.054
SLC25A26	0	0	0	1	1	0	0.046
RPF2	0	0	0	1	1	0	0.053
N6AMT2	0	0	0	1	1	0	0.051
CPNE5	0	0	0	1	1	0	0.057
STPG1	0	0	0	1	1	0	0.057
GIMAP7	0	0	0	1	1	0	0.056
LOXL3	0	0	0	1	1	0	0.047
GIMAP8	0	0	0	1	1	0	0.055
C17orf50	0	0	0	1	1	0	0.049
JAKMIP1	0	0	0	1	1	0	0.041
ITPRIPL1	0	0	0	1	1	0	0.033
FAM160B1	0	0	0	0	1	1	0.036
C6orf89	0	0	0	0	1	1	0.045
CCDC174	0	0	0	0	1	1	0.028
RNF103	0	0	0	0	1	1	0.046
ZNF280D	0	0	0	0	1	1	0.045
LOC100505812	0	0	0	0	1	1	0.056
TOR1AIP2	0	0	0	0	1	1	0.042
CREBZF	0	0	0	0	1	1	0.035
FXN	0	0	0	0	1	1	0.045
METTL7A	0	0	0	0	1	1	0.06
ISG20L2	0	0	0	0	1	1	0.038
SPATA5L1	0	0	0	0	1	1	0.033
REM2	0	0	0	0	1	1	0.07
