# Supplementary material for: A network-based phenotype mapping approach to identify genes that modulate drug response phenotypes
Source: Sci Rep. 2016 Nov 14;6:37003. doi: 10.1038/srep37003 (PMC5107984; doi:10.1038/srep37003)
Supplement: Supplementary Information [file srep37003-s5.xlsx]

## Sheet: N1 PDEG-Interacting Genes Anthr
gene	frequency_sensitive	frequency_resistant	difference	nominalP_sensitive	nominalP_resistant
FXR1	108	5	103	0	0.596
ID2	93	11	82	0.01	0.559
SAT1	106	29	77	0.012	0.365
CDC25B	75	0	75	0.036	NA
MAD2L1BP	74	0	74	0.008	NA
MFAP1	83	10	73	0.066	0.744
NCAPD2	73	0	73	0	NA
CBX5	122	50	72	0.019	0.221
RBM5	76	5	71	0.006	0.529
NACA	87	17	70	0.006	0.301
BLM	78	8	70	0.108	0.684
GMFB	70	0	70	0.003	NA
PNP	71	2	69	0.015	0.65
PSG9	67	0	67	0.003	NA
CBX1	73	7	66	0.045	0.642
RRP1B	78	15	63	0.04	0.445
CARD9	75	14	61	0.09	0.643
ATP1B1	66	5	61	0.004	0.484
RPLP1	104	44	60	0.027	0.218
MAGEA11	80	20	60	0.032	0.472
CDKN2C	69	10	59	0.027	0.518
CSN2	59	0	59	0.07	NA
GC	59	0	59	0.057	NA
GSTM4	59	0	59	0.008	NA
MRPS12	59	0	59	0.001	NA
HLA-DQA1	59	0	59	0.002	NA
BOC	59	0	59	0.001	NA
ANKRD24	59	0	59	0	NA
CRCT1	59	0	59	0.024	NA
RIT1	59	0	59	0.078	NA
TSPAN6	59	0	59	0	NA
ARL3	59	0	59	0.006	NA
PLEKHA4	59	0	59	0.003	NA
COX17	59	0	59	0.032	NA
LAMA4	59	0	59	0.034	NA
CETN3	59	0	59	0.001	NA
SULT1E1	59	0	59	0.016	NA
CPE	59	0	59	0	NA
RHOH	59	0	59	0.001	NA
CKMT2	59	0	59	0	NA
STX5	59	0	59	0.019	NA
KLHL20	59	0	59	0.007	NA
MNAT1	59	0	59	0.048	NA
POLR3F	59	0	59	0.003	NA
KLK10	59	0	59	0	NA
AKR1C3	59	0	59	0.001	NA
TDGF1	59	1	58	0	0.322
ZNF24	66	9	57	0.071	0.608
PCDHA4	59	2	57	0.018	0.475
SERPINB9	59	2	57	0.027	0.718
LARP1	63	7	56	0.081	0.68
HSPB3	59	3	56	0.001	0.402
MOB4	77	22	55	0.005	0.357
SNRPN	71	16	55	0.025	0.371
MPHOSPH6	59	5	54	0.02	0.544
TH	54	0	54	0.047	NA
BCL2	82	29	53	0.111	0.511
UBE2V2	60	7	53	0.033	0.541
PIAS4	149	97	52	0.039	0.131
MAPK14	103	51	52	0.172	0.489
THRAP3	92	40	52	0.074	0.357
HSPB8	54	2	52	0.004	0.41
PRMT1	108	57	51	0.072	0.291
BRD7	59	8	51	0.119	0.636
TRIM29	51	0	51	0.17	NA
THRSP	51	0	51	0.017	NA
BLID	51	0	51	0.003	NA
SELENBP1	71	21	50	0.011	0.173
TCF7L2	50	0	50	0.108	NA
CHD3	142	93	49	0.038	0.123
AES	125	76	49	0.123	0.346
NRBP1	77	28	49	0.003	0.113
BIRC6	49	0	49	0.007	NA
PPP1R18	48	0	48	0.186	NA
WWC1	59	12	47	0.008	0.226
LAMTOR5	59	12	47	0.02	0.439
PAFAH1B3	59	12	47	0.061	0.508
FTL	50	3	47	0.104	0.681
ZSWIM8	47	0	47	0.002	NA
WDR62	59	13	46	0.002	0.207
LMO1	46	0	46	0.141	NA
MAZ	46	0	46	0.012	NA
SSX2IP	52	7	45	0.27	0.881
PSPC1	59	15	44	0.028	0.31
SPIB	54	10	44	0.062	0.438
ANXA1	53	9	44	0.207	0.762
DCP1A	45	1	44	0.043	0.735
PACS1	44	0	44	0.011	NA
PRRC2A	44	0	44	0.165	NA
MYB	50	7	43	0.248	0.794
GTF2A1L	43	0	43	0.011	NA
LSM4	43	0	43	0.006	NA
CBX2	66	24	42	0.031	0.261
FLG	42	0	42	0.005	NA
ABCA1	42	0	42	0.141	NA
NELL2	42	0	42	0.002	NA
CREM	99	58	41	0.006	0.053
PTPRC	94	53	41	0.032	0.125
EIF2S1	46	5	41	0.13	0.746
STAC3	43	2	41	0.005	0.414
THAP1	42	1	41	0.063	0.793
FGF1	41	0	41	0.013	NA
HSPE1	70	30	40	0.003	0.117
MATR3	68	28	40	0.114	0.467
FEZ1	59	19	40	0.003	0.223
PRDX3	46	6	40	0.115	0.674
SLC39A7	42	2	40	0.044	0.299
ZNF655	40	0	40	0.117	NA
STX17	40	0	40	0.107	NA
DUSP6	40	0	40	0.046	NA
HSF4	40	0	40	0.074	NA
DUSP10	40	0	40	0.017	NA
STAB2	40	0	40	0.071	NA
PTPRR	40	0	40	0.021	NA
DUSP2	40	0	40	0.007	NA
CCDC6	96	57	39	0.005	0.029
HMGB1	71	32	39	0.084	0.375
DDIT4	59	20	39	0.022	0.208
TMOD3	50	11	39	0.053	0.38
NRF1	50	11	39	0.042	0.27
CDCA7L	41	2	39	0.134	0.73
ZNF250	41	2	39	0.162	0.679
RPS6KA4	40	1	39	0.07	0.471
IL16	39	0	39	0.063	NA
CALD1	39	0	39	0.187	NA
MEGF6	39	0	39	0.038	NA
JAG2	39	0	39	0.008	NA
FBLN5	39	0	39	0.003	NA
XRCC1	61	23	38	0.079	0.329
RYK	59	21	38	0.048	0.32
GIT1	59	21	38	0.124	0.386
PABPC4	50	12	38	0.169	0.681
FGF2	41	3	38	0.02	0.515
SAP30BP	41	3	38	0.188	0.756
INCENP	38	0	38	0.004	NA
MTA3	87	50	37	0.053	0.143
PDCD5	59	22	37	0.024	0.184
PTPRK	56	19	37	0.017	0.234
NOL3	48	11	37	0.039	0.306
MTDH	42	5	37	0.096	0.44
EFEMP1	39	2	37	0.073	0.497
NELL1	39	2	37	0.02	0.38
TOP2A	111	75	36	0.078	0.2
PFN1	73	37	36	0.051	0.217
DICER1	60	24	36	0.01	0.186
PPBP	38	2	36	0.009	0.414
IWS1	36	0	36	0.059	NA
IMMT	94	59	35	0.06	0.193
MEF2C	64	29	35	0.064	0.263
TAF1	56	21	35	0.104	0.48
CENPJ	43	8	35	0.047	0.372
KRTAP10-1	43	8	35	0.166	0.654
ARG1	40	5	35	0.005	0.376
RRM1	61	27	34	0.04	0.196
DEK	49	15	34	0.171	0.519
CASP1	44	10	34	0.091	0.467
TACC1	35	1	34	0.04	0.582
PLK3	34	0	34	0.103	NA
EGR1	34	0	34	0.277	NA
UTP18	34	0	34	0.111	NA
TOP2B	104	71	33	0.054	0.125
DDX21	100	67	33	0.079	0.176
ACIN1	69	36	33	0.087	0.252
MAP2K1	66	33	33	0.191	0.455
PPP4C	45	12	33	0.146	0.546
HCLS1	41	8	33	0.084	0.404
RBM17	35	2	33	0.153	0.642
POLA1	33	0	33	0.128	NA
ORC5	33	0	33	0.135	NA
ARNT	33	0	33	0.269	NA
RPRD2	33	0	33	0.086	NA
NME1	57	25	32	0.009	0.184
MYH14	39	7	32	0.014	0.415
MKI67	37	5	32	0.227	0.644
ATP2B1	37	5	32	0.087	0.386
F5	37	5	32	0.009	0.202
DCC	35	3	32	0.09	0.667
CD2BP2	34	2	32	0.168	0.826
TCTEX1D2	32	0	32	0.019	NA
PLXNA3	32	0	32	0.007	NA
S100A14	32	0	32	0.061	NA
TNFAIP1	32	0	32	0.114	NA
GLYCTK	32	0	32	0.155	NA
FBP2	32	0	32	0.117	NA
UBTF	93	62	31	0.041	0.118
SUPT5H	51	20	31	0.19	0.507
RBPMS	44	13	31	0.365	0.809
RHOXF2	33	2	31	0.274	0.785
WIF1	31	0	31	0.003	NA
PDLIM2	31	0	31	0.027	NA
SCGB3A1	31	0	31	0.01	NA
PSMC3IP	31	0	31	0.047	NA
EPSTI1	31	0	31	0.072	NA
NCAPG	31	0	31	0.107	NA
SH2B2	31	0	31	0.142	NA
ATM	120	90	30	0.042	0.096
NUP153	48	18	30	0.156	0.482
MRPL4	36	6	30	0.071	0.399
ZBTB9	31	1	30	0.211	0.638
EEF2K	31	1	30	0.052	0.771
SUCLG1	30	0	30	0.06	NA
GAP43	30	0	30	0.033	NA
ASIC3	30	0	30	0.032	NA
GPI	30	0	30	0.137	NA
CXCL8	30	0	30	0.132	NA
C1R	30	0	30	0.082	NA
RSF1	30	0	30	0.167	NA
TNP1	30	0	30	0.031	NA
PRCC	30	0	30	0.084	NA
CLTB	30	0	30	0.075	NA
USP24	30	0	30	0.019	NA
SLC18A2	30	0	30	0.018	NA
RRAD	30	0	30	0.104	NA
NAF1	30	0	30	0.081	NA
FHOD3	30	0	30	0.016	NA
VAMP4	30	0	30	0.02	NA
FNBP4	30	0	30	0.118	NA
BMS1	30	0	30	0.079	NA
MYF5	30	0	30	0.088	NA
WDR55	30	0	30	0.021	NA
AQP4	30	0	30	0.02	NA
MRPL38	30	0	30	0.097	NA
ARL6IP4	30	0	30	0.054	NA
GABRR1	30	0	30	0.061	NA
RGS19	30	0	30	0.064	NA
SCNN1A	30	0	30	0.08	NA
SPATS2L	30	0	30	0.062	NA
PURB	30	0	30	0.058	NA
SURF6	30	0	30	0.034	NA
XK	30	0	30	0.016	NA
CSN1S1	30	0	30	0.071	NA
RRP9	30	0	30	0.082	NA
MAK16	30	0	30	0.019	NA
RBM33	30	0	30	0.166	NA
MDFIC	30	0	30	0.023	NA
HDGFRP2	30	0	30	0.028	NA
ALKBH5	30	0	30	0.016	NA
XKRY	30	0	30	0.015	NA
PLEKHO1	30	0	30	0.055	NA
MAF1	30	0	30	0.074	NA
CASQ2	30	0	30	0.016	NA
YAF2	30	0	30	0.08	NA
HES6	30	0	30	0.071	NA
EXOSC9	30	0	30	0.194	NA
SHOX	30	0	30	0.015	NA
TSPY1	30	0	30	0.024	NA
BDP1	30	0	30	0.02	NA
GABRR2	30	0	30	0.02	NA
MPHOSPH10	30	0	30	0.141	NA
DTD1	30	0	30	0.017	NA
SERPINF1	30	0	30	0.02	NA
ZC3H8	30	0	30	0.015	NA
CUX2	30	0	30	0.015	NA
AP5B1	30	0	30	0.004	NA
STK16	30	0	30	0.374	NA
CDH1	103	74	29	0.118	0.22
PTPRB	55	26	29	0.057	0.227
CEP57L1	48	19	29	0.264	0.618
LAMTOR3	37	8	29	0.026	0.402
KCNE3	31	2	29	0.012	0.307
OSBP	30	1	29	0.166	0.683
TAL2	29	0	29	0.065	NA
PEF1	29	0	29	0.088	NA
GZMM	29	0	29	0.002	NA
DVL2	80	52	28	0.091	0.254
VDR	73	45	28	0.243	0.467
HIST1H2AB	64	36	28	0.082	0.22
CEP70	59	31	28	0.166	0.492
TRIM46	32	4	28	0.019	0.257
ARR3	31	3	28	0.096	0.513
MAP2K2	29	1	28	0.219	0.659
HPDL	29	1	28	0.004	0.308
SFRP4	28	0	28	0.048	NA
GNE	28	0	28	0.215	NA
MRPL50	28	0	28	0.047	NA
DEFB1	28	0	28	0.017	NA
PBX2	28	0	28	0.044	NA
FAM124B	28	0	28	0.36	NA
KIF9	28	0	28	0.178	NA
KIAA0408	28	0	28	0.263	NA
PAK7	28	0	28	0.118	NA
DUSP13	28	0	28	0.05	NA
BLZF1	28	0	28	0.276	NA
FAM50B	28	0	28	0.159	NA
FAM208B	28	0	28	0.134	NA
IQCE	28	0	28	0.239	NA
ZCCHC7	28	0	28	0.22	NA
DDIT3	82	55	27	0.069	0.172
MDFI	60	33	27	0.246	0.56
RBM10	56	29	27	0.104	0.298
NSUN2	32	5	27	0.261	0.738
SLC12A2	32	5	27	0.067	0.285
ATF1	30	3	27	0.139	0.578
TSPYL2	27	0	27	0.095	NA
PRRC2C	27	0	27	0.053	NA
USO1	27	0	27	0.214	NA
SYNE2	27	0	27	0.13	NA
SLC15A3	27	0	27	0.109	NA
CBX8	69	43	26	0.184	0.367
BAZ1B	59	33	26	0.08	0.251
GATA4	38	12	26	0.116	0.373
PKP1	31	5	26	0.068	0.374
GCH1	30	4	26	0.096	0.414
HMP19	28	2	26	0.002	0.213
FST	26	0	26	0.004	NA
MAGI1	26	0	26	0.083	NA
TEP1	26	0	26	0.039	NA
DBNDD2	26	0	26	0.009	NA
MBP	72	47	25	0.028	0.092
PFDN1	59	34	25	0.019	0.094
PTPRG	55	30	25	0.008	0.081
PTTG1	34	9	25	0.057	0.317
PAF1	32	7	25	0.135	0.626
KIF1C	30	5	25	0.089	0.314
ZC3H15	30	5	25	0.092	0.297
KIF5C	30	5	25	0.072	0.387
PDLIM7	25	0	25	0.344	NA
STRN4	25	0	25	0.238	NA
MAPRE3	25	0	25	0.147	NA
TCEAL4	25	0	25	0.045	NA
NUF2	25	0	25	0.015	NA
FABP5	25	0	25	0.037	NA
SPATA24	25	0	25	0.125	NA
AKR1C1	25	0	25	0.025	NA
ECM1	25	0	25	0.026	NA
PML	175	151	24	0.119	0.184
DAXX	104	80	24	0.134	0.244
SPG7	73	49	24	0.073	0.13
PHC2	69	45	24	0.217	0.408
PDIA6	53	29	24	0.09	0.265
ZC3H13	42	18	24	0.125	0.423
TOR1AIP1	37	13	24	0.076	0.267
PSMB7	36	12	24	0.143	0.493
CLASP2	36	12	24	0.122	0.315
ERRFI1	31	7	24	0.2	0.52
CDT1	29	5	24	0.258	0.688
SRP9	25	1	24	0.046	0.737
C19orf60	24	0	24	0.056	NA
KRTAP12-2	24	0	24	0.136	NA
TNS2	24	0	24	0.138	NA
IL24	24	0	24	0.148	NA
LYST	24	0	24	0.165	NA
CRP	24	0	24	0.078	NA
TNFSF11	24	0	24	0.192	NA
PTPRE	24	0	24	0.218	NA
ZNF219	24	0	24	0.041	NA
CPXM1	24	0	24	0.029	NA
DAPK1	24	0	24	0.325	NA
PDE6G	24	0	24	0.139	NA
ZNF7	24	0	24	0.029	NA
PTPN5	24	0	24	0.132	NA
CUEDC2	24	0	24	0.145	NA
BTBD10	24	0	24	0.12	NA
NAB2	24	0	24	0.334	NA
LRPAP1	24	0	24	0.199	NA
BLVRA	24	0	24	0.21	NA
TTYH3	24	0	24	0.066	NA
DUSP5	24	0	24	0.075	NA
DKC1	53	30	23	0.035	0.183
PNN	45	22	23	0.16	0.392
AKAP8	40	17	23	0.151	0.426
CTCF	38	15	23	0.226	0.482
KRTAP10-5	36	13	23	0.258	0.625
XRN2	33	10	23	0.239	0.586
LEO1	30	7	23	0.145	0.505
PPP1R1B	30	7	23	0.053	0.241
SNCAIP	30	7	23	0.125	0.335
WDR44	30	7	23	0.089	0.198
LONRF1	28	5	23	0.248	0.578
RPL38	27	4	23	0.37	0.878
GRB7	27	4	23	0.115	0.576
CAV3	24	1	23	0.174	0.569
2016-09-06	23	0	23	0.099	NA
POLK	23	0	23	0.075	NA
GRAP2	23	0	23	0.239	NA
GMNN	100	78	22	0.007	0.013
IFRD1	72	50	22	0.007	0.022
CDC25C	49	27	22	0.201	0.383
RANGAP1	46	24	22	0.169	0.376
RORA	37	15	22	0.08	0.265
DHPS	34	12	22	0.052	0.252
FANCD2	30	8	22	0.16	0.538
THOC5	30	8	22	0.066	0.25
CEP131	27	5	22	0.042	0.353
PPP2R5D	26	4	22	0.189	0.57
USP36	25	3	22	0.011	0.294
MRFAP1	22	0	22	0.102	NA
SLA	22	0	22	0.163	NA
PARP2	22	0	22	0.165	NA
POLB	22	0	22	0.104	NA
MAGI2	22	0	22	0.135	NA
CBX3	49	28	21	0.168	0.383
PPP3R2	40	19	21	0.017	0.112
SORBS3	36	15	21	0.211	0.5
SCRIB	31	10	21	0.12	0.346
CAV2	30	9	21	0.161	0.225
EIF5B	30	9	21	0.157	0.385
GJA1	28	7	21	0.15	0.448
BEND7	28	7	21	0.054	0.412
TAF1C	27	6	21	0.056	0.309
LIPE	24	3	21	0.092	0.162
MSI2	21	0	21	0.175	NA
ZNF775	21	0	21	0.054	NA
S100A4	21	0	21	0.333	NA
AHSG	21	0	21	0.225	NA
SLIT1	21	0	21	0.009	NA
KAT6B	21	0	21	0.074	NA
GIGYF1	21	0	21	0.072	NA
USP54	21	0	21	0.109	NA
FBLN2	21	0	21	0.061	NA
PROP1	21	0	21	0.085	NA
ALG13	21	0	21	0.015	NA
ARF3	21	0	21	0.01	NA
CRACR2A	21	0	21	0.039	NA
CHRD	21	0	21	0.434	NA
STXBP4	21	0	21	0.007	NA
SSPO	21	0	21	0.008	NA
RAD54L2	21	0	21	0.305	NA
ZNF608	21	0	21	0.007	NA
MEGF11	21	0	21	0.007	NA
ZNF862	21	0	21	0.007	NA
UHRF1	75	55	20	0.044	0.064
SRSF5	68	48	20	0.102	0.193
CPSF6	65	45	20	0.079	0.163
TRIP13	50	30	20	0.126	0.313
MAPKAPK2	45	25	20	0.101	0.298
SIRT3	44	24	20	0.008	0.078
DUSP1	40	20	20	0.056	0.22
AARSD1	30	10	20	0.257	0.651
STX1A	30	10	20	0.172	0.408
NAP1L4	30	10	20	0.183	0.414
LIG1	30	10	20	0.087	0.235
PPP1R2	30	10	20	0.128	0.37
ACAT2	30	10	20	0.15	0.347
SREBF2	28	8	20	0.507	0.772
SENP3	25	5	20	0.317	0.653
MYCBP2	25	5	20	0.171	0.48
ATXN2	21	1	20	0.286	0.743
MAP7D1	21	1	20	0.06	0.348
DZANK1	20	0	20	0.001	NA
ZNHIT1	20	0	20	0.074	NA
TINAGL1	20	0	20	0.228	NA
TACC3	20	0	20	0.074	NA
PUM2	20	0	20	0.017	NA
TLK1	20	0	20	0.051	NA
UQCC2	20	0	20	0.05	NA
SEC61B	20	0	20	0.187	NA
MRPS22	20	0	20	0.311	NA
HEMGN	20	0	20	0.237	NA
CORO2A	20	0	20	0.166	NA
BAAT	20	0	20	0.181	NA
AURKAIP1	20	0	20	0.053	NA
KLK5	20	0	20	0.105	NA
LYPD3	20	0	20	0.088	NA
ZNF189	20	0	20	0.181	NA
CYLC2	20	0	20	0.18	NA
DKK3	20	0	20	0.104	NA
SEC61G	20	0	20	0.014	NA
ERCC6	20	0	20	0.313	NA
CD86	20	0	20	0.01	NA
CTSG	20	0	20	0.046	NA
BPHL	20	0	20	0.058	NA
POLG2	20	0	20	0.053	NA
MAFF	20	0	20	0.142	NA
TUBB1	20	0	20	0.362	NA
PARP9	20	0	20	0.022	NA
CETN1	20	0	20	0.122	NA
SWAP70	20	0	20	0.122	NA
CETN2	20	0	20	0.016	NA
RECQL	20	0	20	0.131	NA
NEB	20	0	20	0.189	NA
DOCK2	20	0	20	0.361	NA
RHPN1	20	0	20	0.147	NA
ZNF408	20	0	20	0.221	NA
CCDC185	20	0	20	0.113	NA
ZNF101	20	0	20	0.099	NA
TTC23L	20	0	20	0.041	NA
AMMECR1	20	0	20	0.096	NA
DDIT4L	20	0	20	0.076	NA
ZNF337	20	0	20	0.122	NA
ZNF426	20	0	20	0.316	NA
FAM168A	20	0	20	0.175	NA
C20orf195	20	0	20	0.428	NA
TBRG4	20	0	20	0.115	NA
TBC1D22B	20	0	20	0.216	NA
PAPD4	20	0	20	0.095	NA
TEKT3	20	0	20	0.103	NA
NFU1	20	0	20	0.126	NA
RTN4IP1	20	0	20	0.043	NA
LGALS8	20	0	20	0.224	NA
ZNF205	20	0	20	0.231	NA
TCEB3B	20	0	20	0.217	NA
DUSP26	20	0	20	0.076	NA
SMCP	20	0	20	0.289	NA
CPNE7	20	0	20	0.179	NA
ARHGEF39	20	0	20	0.097	NA
KIAA1407	20	0	20	0.041	NA
SNAI1	77	58	19	0.055	0.122
NFATC1	76	57	19	0.06	0.12
LMO4	69	50	19	0.098	0.179
PDCD6IP	48	29	19	0.296	0.479
MSN	38	19	19	0.095	0.384
ARMCX5-GPRASP2	38	19	19	0.046	0.205
ZHX1	35	16	19	0.28	0.484
CDC23	33	14	19	0.271	0.598
OXCT1	29	10	19	0.085	0.295
AKAP9	26	7	19	0.318	0.672
PEG10	20	1	19	0.101	0.615
EXOSC5	20	1	19	0.237	0.724
S100A7	19	0	19	0.217	NA
PTPRN	19	0	19	0.058	NA
EXO1	19	0	19	0.256	NA
MARCKSL1	19	0	19	0.067	NA
TOLLIP	19	0	19	0.348	NA
CDX2	19	0	19	0.271	NA
PTPN18	19	0	19	0.236	NA
CCNA1	51	33	18	0.164	0.325
CHD1L	44	26	18	0.08	0.184
CYTH2	26	8	18	0.216	0.441
TFAP2A	24	6	18	0.514	0.835
PHF3	24	6	18	0.031	0.162
UPF2	23	5	18	0.216	0.77
PIK3CG	22	4	18	0.172	0.568
TARS	20	2	18	0.424	0.859
MFAP4	20	2	18	0.112	0.223
RIN1	20	2	18	0.311	0.47
PBK	19	1	18	0.142	0.523
JADE1	18	0	18	0.198	NA
PROC	18	0	18	0.052	NA
ASNA1	18	0	18	0.117	NA
TTC38	18	0	18	0.022	NA
MRPL37	18	0	18	0.133	NA
WDR60	18	0	18	0.023	NA
GDI1	18	0	18	0.345	NA
DALRD3	18	0	18	0.119	NA
MPP1	18	0	18	0.12	NA
HSPBAP1	18	0	18	0.023	NA
ABHD4	18	0	18	0.052	NA
SEZ6L2	18	0	18	0.021	NA
FAM20C	18	0	18	0.024	NA
NEUROD2	18	0	18	0.02	NA
GPCPD1	18	0	18	0.02	NA
IER3IP1	18	0	18	0.06	NA
KIF21B	18	0	18	0.023	NA
DUS2	18	0	18	0.026	NA
PRDM14	18	0	18	0.223	NA
SLMAP	18	0	18	0.098	NA
MAPKAPK5	18	0	18	0.249	NA
ITGB3	18	0	18	0.283	NA
HECW1	18	0	18	0.065	NA
EGFL7	18	0	18	0.021	NA
AGPAT6	18	0	18	0.009	NA
TMF1	18	0	18	0.06	NA
ANKS3	18	0	18	0.009	NA
RAB11FIP4	18	0	18	0.016	NA
KIF17	18	0	18	0.01	NA
IFFO1	18	0	18	0.01	NA
KALRN	18	0	18	0.259	NA
LOC102723367	18	0	18	0.009	NA
MON1A	18	0	18	0.017	NA
FBP1	18	0	18	0.306	NA
DOK5	18	0	18	0.118	NA
SUDS3	67	50	17	0.032	0.048
CNBP	47	30	17	0.025	0.111
HMGA2	39	22	17	0.079	0.203
OGT	37	20	17	0.186	0.308
RYBP	37	20	17	0.141	0.311
PMS1	30	13	17	0.122	0.36
EIF3J	30	13	17	0.09	0.244
ROCK1	21	4	17	0.213	0.685
SLC9A3R1	20	3	17	0.317	0.755
ODC1	18	1	17	0.112	0.446
NOSIP	18	1	17	0.096	0.361
RHOA	18	1	17	0.528	0.966
SNAPIN	18	1	17	0.381	0.85
WHSC1L1	17	0	17	0.389	NA
NHP2	17	0	17	0.219	NA
GPSM1	17	0	17	0.157	NA
INTS5	17	0	17	0.111	NA
INTS6	17	0	17	0.205	NA
ORC1	17	0	17	0.291	NA
DUT	17	0	17	0.094	NA
SNTA1	17	0	17	0.232	NA
MAPK3	111	95	16	0.079	0.13
ZMYND8	66	50	16	0.039	0.067
BID	45	29	16	0.122	0.261
KANK2	37	21	16	0.125	0.288
KRI1	30	14	16	0.08	0.152
PCGF5	30	14	16	0.116	0.255
LTV1	30	14	16	0.111	0.225
PRDX6	29	13	16	0.168	0.503
LDHB	28	12	16	0.334	0.606
PLEKHA5	26	10	16	0.086	0.264
PEA15	24	8	16	0.125	0.277
USP32	23	7	16	0.104	0.339
HP	22	6	16	0.168	0.399
PTCD3	21	5	16	0.217	0.575
NIN	20	4	16	0.195	0.355
RNH1	20	4	16	0.243	0.487
SMC5	18	2	16	0.215	0.284
SSBP1	18	2	16	0.532	0.892
STK39	18	2	16	0.091	0.375
CD14	16	0	16	0.014	NA
FANCG	16	0	16	0.169	NA
FGF18	16	0	16	0.009	NA
AMOTL1	16	0	16	0.053	NA
LOXL4	16	0	16	0.098	NA
RMDN1	16	0	16	0.001	NA
NKTR	16	0	16	0.037	NA
JUNB	16	0	16	0.541	NA
ZNF142	16	0	16	0.023	NA
EPB42	16	0	16	0.034	NA
DUSP7	16	0	16	0.136	NA
YY1AP1	16	0	16	0.246	NA
DUSP16	16	0	16	0.109	NA
CCDC97	16	0	16	0.061	NA
DDX26B	16	0	16	0.026	NA
SLC9A1	16	0	16	0.316	NA
GDF15	16	0	16	0.073	NA
MUC12	16	0	16	0.033	NA
MOB3B	16	0	16	0.031	NA
DUSP22	16	0	16	0.102	NA
CENPC	16	0	16	0.176	NA
TMEM63B	16	0	16	0.023	NA
NFATC4	16	0	16	0.224	NA
KMT2C	16	0	16	0.154	NA
UGT2B10	16	0	16	0.023	NA
PI4K2B	16	0	16	0.1	NA
TCEAL1	16	0	16	0.092	NA
PLA2G4A	16	0	16	0.272	NA
MAFA	16	0	16	0.117	NA
HDAC9	74	59	15	0.115	0.196
KIAA1377	60	45	15	0.091	0.163
ITCH	54	39	15	0.378	0.515
MSH6	52	37	15	0.212	0.335
DUSP9	40	25	15	0.028	0.085
L1CAM	39	24	15	0.013	0.056
MEGF8	39	24	15	0.007	0.036
LTBP4	39	24	15	0.017	0.1
WDR48	35	20	15	0.129	0.293
VPS28	34	19	15	0.147	0.245
MCM4	30	15	15	0.211	0.458
LSM14A	30	15	15	0.064	0.143
KRTAP4-12	28	13	15	0.45	0.68
NDC80	25	10	15	0.339	0.65
WDR83	25	10	15	0.132	0.292
ATG16L2	24	9	15	0.005	0.071
PICK1	22	7	15	0.164	0.412
UTRN	20	5	15	0.095	0.462
THOC3	18	3	15	0.172	0.373
MKNK2	18	3	15	0.171	0.403
TPRKB	16	1	15	0.121	0.62
ZFP36L1	16	1	15	0.172	0.393
RBM34	15	0	15	0.014	NA
RCN1	15	0	15	0.305	NA
DAZAP1	15	0	15	0.307	NA
TGM3	15	0	15	0.01	NA
SERPINB3	15	0	15	0.179	NA
ANP32E	15	0	15	0.178	NA
TLX1	15	0	15	0.094	NA
RACGAP1	15	0	15	0.319	NA
RAB9A	15	0	15	0.011	NA
LAT2	15	0	15	0.203	NA
BUB1B	75	61	14	0.04	0.082
KRTAP10-3	62	48	14	0.384	0.51
IGFBP3	50	36	14	0.055	0.096
NMT1	45	31	14	0.111	0.213
NCOA3	43	29	14	0.515	0.661
NCK2	36	22	14	0.352	0.55
PTEN	34	20	14	0.406	0.61
STMN2	33	19	14	0.088	0.248
MED17	32	18	14	0.268	0.519
AMOTL2	31	17	14	0.24	0.438
PAFAH1B1	30	16	14	0.22	0.398
KCTD9	28	14	14	0.332	0.512
RPL26	23	9	14	0.274	0.567
LPP	22	8	14	0.127	0.444
SMARCD3	22	8	14	0.251	0.49
BRE	20	6	14	0.315	0.622
SERPINB12	19	5	14	0.056	0.343
CASP14	19	5	14	0.067	0.312
KRT80	19	5	14	0.044	0.122
TTC37	19	5	14	0.114	0.183
NRD1	17	3	14	0.239	0.632
GDA	16	2	14	0.1	0.442
RBM22	15	1	14	0.073	0.401
PLA2G2A	15	1	14	0.22	0.576
USP28	15	1	14	0.282	0.743
GSTM3	14	0	14	0.199	NA
CLIC5	14	0	14	0.105	NA
MCCC2	14	0	14	0.197	NA
USP1	14	0	14	0.285	NA
LCMT1	14	0	14	0.145	NA
HK3	14	0	14	0.04	NA
PRR14L	14	0	14	0.128	NA
TRMT61B	14	0	14	0.018	NA
CTTNBP2NL	14	0	14	0.216	NA
ACP5	14	0	14	0.043	NA
C22orf39	14	0	14	0.139	NA
ARL2	14	0	14	0.1	NA
ZFP28	14	0	14	0.056	NA
FGFR1OP	14	0	14	0.131	NA
GAD1	14	0	14	0.327	NA
MYLPF	14	0	14	0.02	NA
ACTBL2	14	0	14	0.431	NA
DBF4	14	0	14	0.173	NA
MNDA	14	0	14	0.134	NA
PPP1R13L	14	0	14	0.227	NA
ADRA1D	14	0	14	0.098	NA
PPM1D	14	0	14	0.147	NA
ZNF579	14	0	14	0.077	NA
IGF1	14	0	14	0.042	NA
GRB14	14	0	14	0.223	NA
IGF2	14	0	14	0.121	NA
CYTH3	14	0	14	0.027	NA
SH2B1	14	0	14	0.201	NA
SORBS1	14	0	14	0.523	NA
CEACAM1	14	0	14	0.227	NA
ARHGAP26	14	0	14	0.096	NA
ENPP1	14	0	14	0.028	NA
KRT27	14	0	14	0.027	NA
RASD1	14	0	14	0.136	NA
BBS10	14	0	14	0.062	NA
PTPRJ	69	56	13	0.097	0.13
SPTBN1	50	37	13	0.389	0.491
CBX7	46	33	13	0.028	0.08
HIST2H2BE	35	22	13	0.445	0.609
RPL27	31	18	13	0.276	0.449
AKAP8L	25	12	13	0.225	0.424
PSME4	24	11	13	0.083	0.209
RABL6	22	9	13	0.177	0.291
TNIK	20	7	13	0.632	0.892
MED23	20	7	13	0.349	0.691
TNS3	20	7	13	0.177	0.351
MTPAP	20	7	13	0.041	0.064
FARS2	20	7	13	0.258	0.51
TBKBP1	20	7	13	0.059	0.18
WDR12	19	6	13	0.132	0.416
RPRD1B	19	6	13	0.114	0.376
RPL21	19	6	13	0.637	0.902
CLEC7A	18	5	13	0.065	0.24
OGFOD1	16	3	13	0.125	0.411
SMS	16	3	13	0.131	0.441
IVL	15	2	13	0.02	0.211
MOK	14	1	13	0.137	0.292
FAM84B	13	0	13	0.094	NA
PLCB3	13	0	13	0.104	NA
SDC2	13	0	13	0.189	NA
PAICS	13	0	13	0.467	NA
RPL36A	13	0	13	0.122	NA
UTP3	13	0	13	0.114	NA
ABT1	13	0	13	0.23	NA
PPP1R16B	13	0	13	0.273	NA
ANKRD11	13	0	13	0.427	NA
ZNF821	13	0	13	0.048	NA
BUB3	66	54	12	0.104	0.141
CBFA2T3	62	50	12	0.009	0.012
TMED9	28	16	12	0.054	0.149
TSNAX	28	16	12	0.207	0.266
NECAB2	28	16	12	0.399	0.61
PCMT1	27	15	12	0.332	0.577
ELK4	24	12	12	0.092	0.193
STAR	24	12	12	0.035	0.109
RBFOX1	21	9	12	0.192	0.351
TAF13	20	8	12	0.181	0.356
TAB3	20	8	12	0.166	0.267
ZNF451	20	8	12	0.317	0.507
XAB2	18	6	12	0.228	0.483
RBSN	16	4	12	0.05	0.217
GINS3	14	2	12	0.058	0.407
MSH3	14	2	12	0.187	0.453
TSC22D4	14	2	12	0.535	0.777
DNPEP	13	1	12	0.16	0.421
KXD1	13	1	12	0.427	0.73
CKMT1A	12	0	12	0.26	NA
LGALS7	12	0	12	0.253	NA
UTP15	12	0	12	0.258	NA
RBM15B	12	0	12	0.128	NA
ERGIC1	12	0	12	0.189	NA
PPP1R9B	12	0	12	0.42	NA
TBL2	12	0	12	0.268	NA
DNAJC9	12	0	12	0.232	NA
GSDMA	12	0	12	0.027	NA
C10orf12	12	0	12	0.095	NA
EIF2AK3	12	0	12	0.169	NA
C15orf52	12	0	12	0.091	NA
ISY1	12	0	12	0.095	NA
IGLL5	12	0	12	0.105	NA
PYCR1	12	0	12	0.325	NA
VGF	12	0	12	0.09	NA
NGDN	12	0	12	0.14	NA
GDAP1	12	0	12	0.065	NA
SPRR2G	12	0	12	0.027	NA
TBL1Y	12	0	12	0.051	NA
U2AF1L4	12	0	12	0.088	NA
HBA1	12	0	12	0.199	NA
HBB	12	0	12	0.085	NA
DSC3	12	0	12	0.097	NA
DUSP14	12	0	12	0.064	NA
CYB5A	12	0	12	0.049	NA
POTEF	12	0	12	0.008	NA
ASPRV1	12	0	12	0.043	NA
CDSN	12	0	12	0.133	NA
KRT28	12	0	12	0.008	NA
POTEE	12	0	12	0.162	NA
HAUS7	12	0	12	0.042	NA
POF1B	12	0	12	0.108	NA
KRT26	12	0	12	0.008	NA
DHFR	12	0	12	0.225	NA
PRC1	12	0	12	0.225	NA
NME4	12	0	12	0.15	NA
SEMA4G	12	0	12	0.234	NA
PBLD	12	0	12	0.204	NA
CRYBA2	12	0	12	0.023	NA
GALT	12	0	12	0.022	NA
LRRC61	12	0	12	0.022	NA
ARSA	12	0	12	0.024	NA
PLSCR3	12	0	12	0.151	NA
KRTAP12-1	12	0	12	0.182	NA
GPRIN2	12	0	12	0.251	NA
M1AP	12	0	12	0.022	NA
KRTAP26-1	12	0	12	0.261	NA
TLDC1	12	0	12	0.022	NA
ZNF34	12	0	12	0.065	NA
PARP11	12	0	12	0.078	NA
DPYSL4	12	0	12	0.079	NA
PCMTD2	12	0	12	0.14	NA
SPRYD7	12	0	12	0.027	NA
PLSCR4	12	0	12	0.189	NA
FNDC3B	12	0	12	0.093	NA
MPPED2	12	0	12	0.065	NA
SIGLEC5	12	0	12	0.026	NA
ARL11	12	0	12	0.022	NA
PLAC8	12	0	12	0.127	NA
SMUG1	12	0	12	0.082	NA
METTL15	12	0	12	0.058	NA
CARD14	12	0	12	0.05	NA
HDHD3	12	0	12	0.022	NA
AMDHD2	12	0	12	0.022	NA
MGAT5B	12	0	12	0.262	NA
C4orf33	12	0	12	0.027	NA
GRIN2B	12	0	12	0.368	NA
DMC1	12	0	12	0.258	NA
KCTD17	12	0	12	0.295	NA
RPP14	12	0	12	0.105	NA
DPYSL3	12	0	12	0.243	NA
DHX57	12	0	12	0.219	NA
WDR47	12	0	12	0.049	NA
AKT1S1	12	0	12	0.253	NA
ROBO2	12	0	12	0.133	NA
PFDN5	82	71	11	0.019	0.029
DHX30	71	60	11	0.1	0.131
MEF2A	61	50	11	0.099	0.173
PPP2CB	53	42	11	0.213	0.314
HMMR	50	39	11	0.028	0.055
BIRC5	46	35	11	0.072	0.1
ETV1	40	29	11	0.119	0.183
ZRANB2	39	28	11	0.144	0.212
GEMIN4	34	23	11	0.201	0.305
SPAG5	34	23	11	0.076	0.227
HTATSF1	30	19	11	0.164	0.302
L3MBTL3	24	13	11	0.221	0.424
FH	21	10	11	0.16	0.294
PTBP2	20	9	11	0.16	0.323
PCNT	19	8	11	0.089	0.295
PDIA4	19	8	11	0.199	0.531
ADSS	18	7	11	0.143	0.258
ZNRF3	18	7	11	0.042	0.121
HSH2D	18	7	11	0.002	0.09
CKB	17	6	11	0.434	0.703
ICAM2	17	6	11	0.007	0.095
PHF5A	16	5	11	0.252	0.528
AQR	15	4	11	0.055	0.225
TIAM1	14	3	11	0.262	0.607
USP25	14	3	11	0.352	0.654
MTF2	12	1	11	0.244	0.416
DDX56	12	1	11	0.32	0.78
FAM208A	12	1	11	0.163	0.303
SCP2	12	1	11	0.134	0.564
LRR1	12	1	11	0.299	0.491
GRIPAP1	12	1	11	0.151	0.328
FGF9	11	0	11	0.011	NA
FGF3	11	0	11	0.033	NA
FGF19	11	0	11	0.011	NA
OSGIN1	11	0	11	0.38	NA
FGF8	11	0	11	0.011	NA
GLCE	11	0	11	0.144	NA
FGF5	11	0	11	0.063	NA
FGF4	11	0	11	0.011	NA
FGF17	11	0	11	0.012	NA
FGF6	11	0	11	0.011	NA
MPST	11	0	11	0.074	NA
SAMD3	11	0	11	0.155	NA
SCARB2	11	0	11	0.118	NA
TLR1	11	0	11	0.07	NA
MFHAS1	11	0	11	0.056	NA
ACTR6	11	0	11	0.114	NA
RRM2	11	0	11	0.164	NA
IL36RN	11	0	11	0.094	NA
ASF1A	11	0	11	0.38	NA
MCMBP	11	0	11	0.286	NA
MCM8	11	0	11	0.054	NA
CRLS1	11	0	11	0.052	NA
NUDT2	11	0	11	0.018	NA
MLKL	11	0	11	0.015	NA
FAN1	11	0	11	0.223	NA
FCER1A	11	0	11	0.059	NA
SLC4A1	11	0	11	0.251	NA
RPS6KB2	11	0	11	0.363	NA
SIRPB1	11	0	11	0.11	NA
IL17RA	11	0	11	0.108	NA
FCRL3	11	0	11	0.1	NA
SEC23B	11	0	11	0.287	NA
TYROBP	11	0	11	0.056	NA
FCGR1A	11	0	11	0.19	NA
CD37	11	0	11	0.121	NA
FCER1G	11	0	11	0.109	NA
CD72	11	0	11	0.174	NA
NFAM1	11	0	11	0.055	NA
GDI2	11	0	11	0.377	NA
MPDZ	11	0	11	0.048	NA
SNF8	11	0	11	0.319	NA
TNS4	11	0	11	0.189	NA
FAM161A	59	49	10	0.219	0.254
GRN	54	44	10	0.083	0.176
MEOX2	51	41	10	0.334	0.449
CPSF7	45	35	10	0.131	0.175
HNF4A	43	33	10	0.441	0.57
RASSF1	31	21	10	0.211	0.35
CHD7	20	10	10	0.185	0.317
NAA10	20	10	10	0.23	0.367
JMJD1C	18	8	10	0.067	0.252
MYO1C	18	8	10	0.448	0.676
NSMF	18	8	10	0.039	0.14
TNS1	17	7	10	0.1	0.239
ANXA6	16	6	10	0.167	0.391
MAP3K10	16	6	10	0.298	0.525
SCN8A	16	6	10	0.032	0.126
TMEM11	15	5	10	0.019	0.124
TMEM176A	14	4	10	0.003	0.1
SNX4	14	4	10	0.17	0.406
SYNE1	12	2	10	0.314	0.573
CSTA	12	2	10	0.198	0.385
WDR61	12	2	10	0.43	0.71
ERCC4	12	2	10	0.2	0.457
PDE3A	12	2	10	0.122	0.381
SARNP	11	1	10	0.375	0.674
SAV1	11	1	10	0.427	0.789
CCNF	10	0	10	0.101	NA
COPG1	10	0	10	0.372	NA
SLC9A3R2	10	0	10	0.36	NA
SH3GL1	10	0	10	0.543	NA
PALM2	10	0	10	0.036	NA
GRPEL1	10	0	10	0.216	NA
NT5DC1	10	0	10	0.035	NA
RPIA	10	0	10	0.252	NA
NATD1	10	0	10	0.159	NA
TIFA	10	0	10	0.323	NA
DCTD	10	0	10	0.179	NA
SULT1A2	10	0	10	0.035	NA
ARPIN	10	0	10	0.089	NA
CUTC	10	0	10	0.172	NA
EIF5A2	10	0	10	0.337	NA
CCDC102B	10	0	10	0.657	NA
ENOX1	10	0	10	0.194	NA
THOC7	10	0	10	0.276	NA
DYNLT3	10	0	10	0.086	NA
MLXIPL	10	0	10	0.099	NA
FAM49B	10	0	10	0.079	NA
AKAP13	10	0	10	0.292	NA
MEFV	10	0	10	0.043	NA
CALM1	115	106	9	0.233	0.238
NHP2L1	83	74	9	0.007	0.018
RUNX1T1	68	59	9	0.12	0.144
NOP56	67	58	9	0.136	0.193
TRIP6	56	47	9	0.18	0.274
RSL1D1	47	38	9	0.142	0.202
UBE2R2	39	30	9	0.038	0.085
CDC34	39	30	9	0.239	0.308
MS4A1	30	21	9	0.101	0.183
EEF1E1	29	20	9	0.02	0.067
LOC100996763	27	18	9	0.696	0.798
RNF20	20	11	9	0.335	0.503
WDR1	18	9	9	0.332	0.481
ORC2	17	8	9	0.289	0.529
S100A1	16	7	9	0.223	0.404
ATG9A	16	7	9	0.218	0.338
CAPZA2	14	5	9	0.141	0.427
STRIP1	14	5	9	0.191	0.483
CXADR	14	5	9	0.155	0.282
HAT1	13	4	9	0.383	0.574
SAMM50	12	3	9	0.173	0.365
DGKQ	12	3	9	0.026	0.176
GID8	11	2	9	0.103	0.216
IL15RA	11	2	9	0.166	0.359
SLA2	11	2	9	0.149	0.224
UBFD1	10	1	9	0.17	0.601
S100B	9	0	9	0.34	NA
DIAPH1	9	0	9	0.254	NA
GRIA4	9	0	9	0.198	NA
CXCR1	9	0	9	0.139	NA
CDKN3	9	0	9	0.163	NA
TNNC1	9	0	9	0.027	NA
NES	9	0	9	0.09	NA
PTCH1	9	0	9	0.224	NA
CDCA2	9	0	9	0.114	NA
IL3RA	9	0	9	0.354	NA
KIF26B	9	0	9	0.204	NA
REPS2	9	0	9	0.336	NA
LZTS1	9	0	9	0.026	NA
PKMYT1	9	0	9	0.188	NA
RGCC	9	0	9	0.152	NA
SIPA1L2	9	0	9	0.102	NA
KCNJ12	9	0	9	0.156	NA
TDP1	9	0	9	0.134	NA
PAPPA	9	0	9	0.159	NA
PTGES2	9	0	9	0.229	NA
ERP29	9	0	9	0.214	NA
EYA3	9	0	9	0.094	NA
USP17L2	9	0	9	0.056	NA
P4HA2	9	0	9	0.144	NA
EYA1	9	0	9	0.182	NA
TMX1	9	0	9	0.206	NA
CFAP45	9	0	9	0.032	NA
TP53I3	9	0	9	0.068	NA
SUMF2	9	0	9	0.167	NA
APOA1BP	9	0	9	0.079	NA
HIBCH	9	0	9	0.148	NA
TOR1A	9	0	9	0.172	NA
NHEJ1	9	0	9	0.035	NA
PPP1R12A	9	0	9	0.567	NA
ANKS1A	9	0	9	0.276	NA
SELL	9	0	9	0.12	NA
SPTA1	9	0	9	0.332	NA
ADORA2B	9	0	9	0.006	NA
CROCC	9	0	9	0.036	NA
WFDC1	9	0	9	0.009	NA
PHLPP2	9	0	9	0.079	NA
MC1R	9	0	9	0.108	NA
SELP	9	0	9	0.088	NA
PALLD	9	0	9	0.177	NA
ARPC3	9	0	9	0.388	NA
LOC101929889	9	0	9	0.083	NA
TMEM8B	9	0	9	0.016	NA
CAPN6	9	0	9	0.008	NA
GRIN2A	9	0	9	0.37	NA
BDKRB2	9	0	9	0.211	NA
ADRB1	9	0	9	0.266	NA
ADRA1A	9	0	9	0.052	NA
PER3	9	0	9	0.119	NA
PER1	9	0	9	0.157	NA
CRY1	9	0	9	0.289	NA
PER2	9	0	9	0.125	NA
HIST3H3	149	141	8	0.061	0.063
ZGPAT	58	50	8	0.105	0.171
PTPN2	46	38	8	0.132	0.17
PHF1	42	34	8	0.128	0.192
RB1CC1	41	33	8	0.145	0.201
PSIP1	36	28	8	0.136	0.175
ARPC2	33	25	8	0.181	0.258
PPARA	30	22	8	0.344	0.415
RPS27	27	19	8	0.362	0.505
RALGDS	26	18	8	0.088	0.161
BRCA2	23	15	8	0.39	0.521
ITGB2	23	15	8	0.351	0.412
RARG	20	12	8	0.221	0.329
TLK2	20	12	8	0.018	0.077
TSTD2	20	12	8	0.208	0.3
BORA	20	12	8	0.101	0.165
CDH13	20	12	8	0.061	0.145
STRN3	19	11	8	0.262	0.403
KIF5A	18	10	8	0.166	0.325
ZNRD1	18	10	8	0.091	0.19
ADRA1B	18	10	8	0.018	0.05
TYMS	16	8	8	0.206	0.348
CEP164	16	8	8	0.088	0.132
TFDP1	13	5	8	0.39	0.603
THOP1	13	5	8	0.332	0.472
FAM83H	13	5	8	0.101	0.185
FAM83B	13	5	8	0.053	0.117
DEDD2	13	5	8	0.11	0.174
GLDC	12	4	8	0.064	0.128
SRXN1	12	4	8	0.185	0.51
USP16	12	4	8	0.13	0.263
SEC24A	12	4	8	0.289	0.623
ERCC1	12	4	8	0.276	0.427
DCAF10	12	4	8	0.136	0.189
DCP1B	9	1	8	0.119	0.505
GORASP1	9	1	8	0.194	0.438
BMP2	8	0	8	0.148	NA
ZBTB43	8	0	8	0.38	NA
GPATCH2L	8	0	8	0.502	NA
PYGM	8	0	8	0.223	NA
PPP2R5A	8	0	8	0.38	NA
CRNN	8	0	8	0.02	NA
ZCCHC24	8	0	8	0.013	NA
TLN2	8	0	8	0.192	NA
TLN1	8	0	8	0.632	NA
CYTH1	8	0	8	0.163	NA
ITGAD	8	0	8	0.041	NA
ESM1	8	0	8	0.037	NA
VNN2	8	0	8	0.038	NA
GULP1	8	0	8	0.185	NA
FUT4	8	0	8	0.039	NA
CD226	8	0	8	0.105	NA
PSTPIP2	8	0	8	0.148	NA
CGA	8	0	8	0.005	NA
CSH1	8	0	8	0.18	NA
STX16	8	0	8	0.07	NA
ZFP2	8	0	8	0.211	NA
IFT20	8	0	8	0.491	NA
FRAT2	8	0	8	0.337	NA
RBM19	8	0	8	0.063	NA
WIPF1	8	0	8	0.481	NA
TAF1L	8	0	8	0.151	NA
PCDHB14	8	0	8	0.008	NA
BZW1	8	0	8	0.215	NA
MYH13	8	0	8	0.047	NA
SUCO	8	0	8	0.008	NA
2016-09-04	8	0	8	0.163	NA
CUTA	8	0	8	0.221	NA
ANKIB1	8	0	8	0.061	NA
SOCS4	8	0	8	0.247	NA
SERPING1	8	0	8	0.091	NA
SERPINA4	8	0	8	0.183	NA
ESF1	8	0	8	0.266	NA
ABCG8	8	0	8	0.03	NA
MYT1L	8	0	8	0.103	NA
LSS	8	0	8	0.099	NA
PLXND1	8	0	8	0.024	NA
PGBD1	8	0	8	0.183	NA
FABP3	8	0	8	0.123	NA
ABCB11	8	0	8	0.024	NA
ABCA5	8	0	8	0.018	NA
PREPL	8	0	8	0.098	NA
ARHGEF10L	8	0	8	0.018	NA
TRIM54	82	75	7	0.142	0.185
RCC1	67	60	7	0.078	0.106
RERE	65	58	7	0.046	0.05
NR2E1	57	50	7	0.017	0.021
MCRS1	52	45	7	0.076	0.114
ZNF510	40	33	7	0.088	0.126
DVL3	39	32	7	0.14	0.201
EFEMP2	39	32	7	0.23	0.333
IGF2R	37	30	7	0.022	0.059
FMR1	32	25	7	0.115	0.183
PINX1	31	24	7	0.117	0.201
XRCC4	30	23	7	0.162	0.228
CASP2	30	23	7	0.251	0.326
SNCG	26	19	7	0.124	0.193
EBNA1BP2	25	18	7	0.212	0.324
FAM9B	25	18	7	0.409	0.534
TBC1D2	23	16	7	0.024	0.081
GTF2B	22	15	7	0.556	0.665
TRAF3IP3	21	14	7	0.091	0.197
LENG8	21	14	7	0.148	0.213
DIP2A	20	13	7	0.121	0.228
CTTNBP2	18	11	7	0.083	0.232
STRN	18	11	7	0.371	0.51
RCC2	16	9	7	0.263	0.405
MAP2K6	16	9	7	0.194	0.288
SIKE1	14	7	7	0.093	0.248
DCN	14	7	7	0.212	0.337
C11orf58	13	6	7	0.261	0.522
NUP88	12	5	7	0.265	0.418
FYTTD1	12	5	7	0.192	0.412
MYL6B	12	5	7	0.27	0.357
TNRC6A	12	5	7	0.206	0.401
GAS2L3	12	5	7	0.009	0.081
TAX1BP3	12	5	7	0.185	0.336
ID3	11	4	7	0.351	0.594
VAT1	10	3	7	0.177	0.418
INHBA	8	1	7	0.035	0.106
CD82	8	1	7	0.329	0.591
THAP2	8	1	7	0.005	0.048
RAD18	7	0	7	0.461	NA
TOP3A	7	0	7	0.255	NA
STRA13	7	0	7	0.32	NA
RMI2	7	0	7	0.039	NA
RMI1	7	0	7	0.162	NA
NTHL1	7	0	7	0.199	NA
CYFIP1	7	0	7	0.611	NA
USP33	7	0	7	0.38	NA
NSL1	7	0	7	0.25	NA
NVL	7	0	7	0.212	NA
VPS25	7	0	7	0.21	NA
RTCA	7	0	7	0.198	NA
TWIST1	7	0	7	0.506	NA
GCGR	7	0	7	0.098	NA
SLC7A9	7	0	7	0.147	NA
COL4A3BP	7	0	7	0.14	NA
SERPINF2	7	0	7	0.111	NA
RHPN2	7	0	7	0.286	NA
PPP1R3B	7	0	7	0.103	NA
C1S	7	0	7	0.034	NA
PCDH1	7	0	7	0.111	NA
APOA2	7	0	7	0.159	NA
ATP6AP2	7	0	7	0.027	NA
TMEM45B	7	0	7	0.022	NA
VKORC1L1	7	0	7	0.022	NA
MSRB1	7	0	7	0.023	NA
TMEM256	7	0	7	0.033	NA
HSD17B7	7	0	7	0.022	NA
PIGH	7	0	7	0.022	NA
HAMP	7	0	7	0.023	NA
SAA1	7	0	7	0.028	NA
FGL1	7	0	7	0.024	NA
APOC1	7	0	7	0.022	NA
TMEM242	7	0	7	0.026	NA
PPA2	7	0	7	0.217	NA
YIF1A	7	0	7	0.098	NA
CNN3	7	0	7	0.024	NA
TMEM230	7	0	7	0.147	NA
APOC3	7	0	7	0.024	NA
SLC31A2	7	0	7	0.07	NA
DPM2	7	0	7	0.028	NA
ATP5G3	7	0	7	0.022	NA
HPR	7	0	7	0.022	NA
TMEM134	7	0	7	0.022	NA
CCDC12	7	0	7	0.024	NA
IFITM3	7	0	7	0.117	NA
METTL7B	7	0	7	0.022	NA
CCDC167	7	0	7	0.022	NA
TMBIM4	7	0	7	0.26	NA
APOC4	7	0	7	0.022	NA
ZMYM6NB	7	0	7	0.022	NA
KCNK17	7	0	7	0.022	NA
CLDN10	7	0	7	0.022	NA
SPAG4	7	0	7	0.033	NA
ODF1	7	0	7	0.162	NA
PARP12	7	0	7	0.233	NA
KRTAP2-3	7	0	7	0.155	NA
ANKRD26	7	0	7	0.092	NA
RBMY1F	7	0	7	0.159	NA
ZKSCAN7	7	0	7	0.102	NA
CCDC158	7	0	7	0.172	NA
SCML1	7	0	7	0.176	NA
RNF213	7	0	7	0.356	NA
TRANK1	7	0	7	0.078	NA
KDM3A	7	0	7	0.088	NA
SSRP1	64	58	6	0.145	0.167
MAFK	56	50	6	0.107	0.135
NOP58	54	48	6	0.084	0.107
BCLAF1	45	39	6	0.233	0.271
TSC22D1	38	32	6	0.353	0.482
CCDC36	33	27	6	0.129	0.175
PLCB1	28	22	6	0.061	0.093
MED1	26	20	6	0.597	0.713
ZBED1	22	16	6	0.181	0.24
VASN	20	14	6	0.07	0.161
C9orf156	20	14	6	0.234	0.289
AAMP	18	12	6	0.137	0.21
KLHL5	18	12	6	0.119	0.177
GAPVD1	18	12	6	0.174	0.215
ROBO1	16	10	6	0.095	0.123
PLCB2	16	10	6	0.058	0.133
RAD1	14	8	6	0.102	0.199
NAGK	13	7	6	0.367	0.482
EXOSC8	12	6	6	0.379	0.596
FHIT	11	5	6	0.337	0.387
METTL20	11	5	6	0.113	0.23
MMS22L	11	5	6	0.22	0.369
TONSL	11	5	6	0.34	0.453
LSR	11	5	6	0.245	0.292
FKBP9	11	5	6	0.043	0.212
CNDP2	10	4	6	0.214	0.496
POMP	10	4	6	0.351	0.511
AMPH	9	3	6	0.379	0.613
CDCA5	9	3	6	0.189	0.338
FKBP10	9	3	6	0.097	0.227
CMBL	9	3	6	0.231	0.371
SCYL3	9	3	6	0.025	0.174
VKORC1	8	2	6	0.224	0.57
LPXN	8	2	6	0.292	0.503
ABCC6	8	2	6	0.021	0.136
NACAD	8	2	6	0.067	0.199
G6PD	7	1	6	0.52	0.746
CLIP1	6	0	6	0.433	NA
TES	6	0	6	0.373	NA
EFTUD1	6	0	6	0.036	NA
HPS6	6	0	6	0.122	NA
C14orf142	6	0	6	0.007	NA
EMCN	6	0	6	0.001	NA
CDCA8	6	0	6	0.323	NA
DES	6	0	6	0.581	NA
SKA1	6	0	6	0.119	NA
KITLG	6	0	6	0.009	NA
GNAI1	6	0	6	0.309	NA
EPO	6	0	6	0.076	NA
SYP	6	0	6	0.139	NA
ATXN2L	6	0	6	0.419	NA
KLK3	6	0	6	0.125	NA
YLPM1	6	0	6	0.505	NA
ADSSL1	6	0	6	0.079	NA
CDC42BPB	6	0	6	0.218	NA
DEGS1	6	0	6	0.315	NA
ELSPBP1	6	0	6	0.244	NA
CSRP3	6	0	6	0.161	NA
HAND1	6	0	6	0.223	NA
BHLHA15	6	0	6	0.065	NA
CIB2	6	0	6	0.021	NA
STOX2	6	0	6	0.016	NA
FAM110B	6	0	6	0.016	NA
TAOK1	6	0	6	0.086	NA
KLHDC3	6	0	6	0.176	NA
FAM83D	6	0	6	0.214	NA
FARP2	6	0	6	0.065	NA
FAM110C	6	0	6	0.103	NA
CADM4	6	0	6	0.02	NA
SNX22	6	0	6	0.117	NA
AHCYL2	6	0	6	0.089	NA
ZNF227	6	0	6	0.223	NA
SNX24	6	0	6	0.081	NA
TAZ	6	0	6	0.256	NA
ADAM22	6	0	6	0.41	NA
ANKRD6	6	0	6	0.088	NA
FAM199X	6	0	6	0.016	NA
VPS13B	6	0	6	0.016	NA
LXN	6	0	6	0.098	NA
MYCN	86	81	5	0.009	0.008
TSC1	34	29	5	0.243	0.297
CPSF3L	30	25	5	0.113	0.131
TNKS1BP1	30	25	5	0.042	0.063
SMPD3	28	23	5	0.027	0.061
VDAC1	25	20	5	0.366	0.451
GSTP1	24	19	5	0.302	0.37
FKBP2	24	19	5	0.085	0.129
SNX2	21	16	5	0.128	0.147
H2AFZ	20	15	5	0.191	0.238
MED7	20	15	5	0.395	0.511
PIAS2	20	15	5	0.616	0.705
RBM15	20	15	5	0.291	0.348
ZNF638	20	15	5	0.341	0.461
CASC3	17	12	5	0.233	0.277
STAMBP	15	10	5	0.272	0.415
GSR	11	6	5	0.16	0.189
CIAPIN1	10	5	5	0.056	0.125
F11R	10	5	5	0.06	0.124
ARPC4	10	5	5	0.307	0.409
TNFRSF10B	9	4	5	0.402	0.525
NFATC2	8	3	5	0.587	0.718
KIF14	8	3	5	0.022	0.153
ZNF331	8	3	5	0.178	0.314
SEC13	7	2	5	0.579	0.709
REEP5	7	2	5	0.144	0.289
DCAF6	7	2	5	0.31	0.465
DYSF	6	1	5	0.492	0.702
PDP1	5	0	5	0.111	NA
FBXL19	5	0	5	0.165	NA
ZNF652	5	0	5	0.083	NA
VIPR1	5	0	5	0.208	NA
AKAP5	5	0	5	0.137	NA
PODXL	5	0	5	0.058	NA
NPHS2	5	0	5	0.046	NA
SUGP1	5	0	5	0.41	NA
FUT8	5	0	5	0.042	NA
EIF2D	5	0	5	0.111	NA
SLC30A9	5	0	5	0.129	NA
UQCC3	5	0	5	0.007	NA
ADGRB1	5	0	5	0.238	NA
SCN4A	5	0	5	0.183	NA
XRCC2	5	0	5	0.078	NA
BRIP1	5	0	5	0.286	NA
RAD51D	5	0	5	0.375	NA
MTMR1	5	0	5	0.069	NA
EVI5	5	0	5	0.102	NA
KLHL9	5	0	5	0.356	NA
MRPS27	5	0	5	0.539	NA
MAP9	5	0	5	0.148	NA
KLHL21	5	0	5	0.154	NA
KDM1B	5	0	5	0.188	NA
ZNF57	5	0	5	0.125	NA
BRD9	5	0	5	0.11	NA
ZNF557	5	0	5	0.175	NA
PPP3CB	5	0	5	0.294	NA
RSL24D1	5	0	5	0.105	NA
LBHD1	5	0	5	0.099	NA
KRT82	5	0	5	0.258	NA
OAS3	5	0	5	0.296	NA
DLAT	5	0	5	0.399	NA
PTAFR	5	0	5	0.298	NA
SYN2	5	0	5	0.187	NA
SYN3	5	0	5	0.01	NA
FAM133A	5	0	5	0.197	NA
EPS8L3	5	0	5	0.165	NA
SUPT16H	76	72	4	0.108	0.117
CALU	69	65	4	0.034	0.038
NKX2-5	66	62	4	0.004	0.004
DACT1	54	50	4	0.081	0.103
ATN1	38	34	4	0.28	0.335
PPT1	28	24	4	0.023	0.039
LTBP1	28	24	4	0.04	0.061
VPS72	24	20	4	0.23	0.245
INTS1	24	20	4	0.124	0.141
TTN	23	19	4	0.523	0.574
LITAF	23	19	4	0.16	0.234
PGAM5	19	15	4	0.286	0.347
TXNL1	19	15	4	0.262	0.331
AHNAK	16	12	4	0.406	0.493
CDK13	16	12	4	0.26	0.353
ASF1B	15	11	4	0.159	0.246
ASB18	14	10	4	0.132	0.199
ANXA8L1	12	8	4	0.042	0.132
TBC1D10A	12	8	4	0.059	0.122
SH2D3A	11	7	4	0.168	0.217
PGD	10	6	4	0.387	0.525
DPP9	10	6	4	0.14	0.179
ITGAL	8	4	4	0.129	0.212
FNTA	7	3	4	0.122	0.231
CD9	7	3	4	0.224	0.445
PROCR	7	3	4	0.147	0.249
TMEM120A	7	3	4	0.113	0.13
LAGE3	6	2	4	0.252	0.479
KRT85	6	2	4	0.316	0.463
BCL7A	5	1	4	0.269	0.324
PPP2R3A	4	0	4	0.276	NA
ACTR3B	4	0	4	0.326	NA
TSPAN7	4	0	4	0.168	NA
AOX1	4	0	4	0.123	NA
LIN9	4	0	4	0.234	NA
CD320	4	0	4	0.06	NA
MEAF6	4	0	4	0.353	NA
HIST1H4G	4	0	4	0.145	NA
MAGEC1	4	0	4	0.075	NA
RBM3	4	0	4	0.526	NA
PYCRL	4	0	4	0.315	NA
CAPN10	4	0	4	0.099	NA
AP3M1	4	0	4	0.37	NA
SAMD1	4	0	4	0.129	NA
ECSCR	4	0	4	0.073	NA
ROM1	4	0	4	0.034	NA
TMEM177	4	0	4	0.371	NA
SUCLA2	4	0	4	0.306	NA
ACAA1	4	0	4	0.116	NA
USP44	4	0	4	0.14	NA
INADL	4	0	4	0.327	NA
LLGL1	4	0	4	0.396	NA
MPP5	4	0	4	0.14	NA
AFAP1	4	0	4	0.331	NA
SCN3A	4	0	4	0.109	NA
EXOC5	4	0	4	0.351	NA
NOXA1	4	0	4	0.335	NA
GJA3	4	0	4	0.115	NA
IBTK	4	0	4	0.389	NA
NRGN	4	0	4	0.19	NA
GRM5	4	0	4	0.277	NA
CHAT	4	0	4	0.228	NA
ARHGEF25	4	0	4	0.184	NA
KIAA1522	4	0	4	0.157	NA
CRYZ	4	0	4	0.265	NA
PES1	4	0	4	0.428	NA
CEP152	4	0	4	0.181	NA
NDUFA10	4	0	4	0.18	NA
SF3B5	4	0	4	0.409	NA
PLXNB1	4	0	4	0.281	NA
CD101	4	0	4	0.092	NA
OLFM2	4	0	4	0.214	NA
MTMR6	4	0	4	0.153	NA
PNRC1	4	0	4	0.278	NA
MRPL12	4	0	4	0.624	NA
ACY3	4	0	4	0.287	NA
PNRC2	4	0	4	0.406	NA
SPHK1	4	0	4	0.39	NA
ZNF576	4	0	4	0.065	NA
HACE1	4	0	4	0.193	NA
GZF1	4	0	4	0.169	NA
EGR2	4	0	4	0.208	NA
FAM21C	4	0	4	0.207	NA
SLC25A42	4	0	4	0.008	NA
SMCO4	4	0	4	0.044	NA
STEAP3	4	0	4	0.062	NA
LDLRAD1	4	0	4	0.073	NA
PGAP1	4	0	4	0.082	NA
CD3G	4	0	4	0.147	NA
CCR7	4	0	4	0.056	NA
METTL21C	4	0	4	0.359	NA
NDUFB7	4	0	4	0.191	NA
MCAM	4	0	4	0.245	NA
MRPS36	4	0	4	0.096	NA
NUCB2	4	0	4	0.469	NA
FIGNL1	4	0	4	0.145	NA
CYB5R3	4	0	4	0.195	NA
IFIT5	4	0	4	0.508	NA
CYP2C8	4	0	4	0.304	NA
LONP1	4	0	4	0.673	NA
RPP30	4	0	4	0.367	NA
RNLS	4	0	4	0.044	NA
ELAVL3	4	0	4	0.229	NA
CHD4	94	91	3	0.098	0.093
SMEK1	59	56	3	0.006	0.005
EPOR	56	53	3	0.127	0.139
ALS2CR11	39	36	3	0.096	0.123
AIFM1	37	34	3	0.258	0.253
FTH1	37	34	3	0.25	0.286
UIMC1	32	29	3	0.259	0.327
C1orf94	28	25	3	0.343	0.388
ZNF423	24	21	3	0.133	0.16
KRTAP5-9	23	20	3	0.515	0.552
CEP44	20	17	3	0.281	0.355
AZI2	20	17	3	0.048	0.063
H1FX	18	15	3	0.267	0.314
NKIRAS2	18	15	3	0.021	0.036
PKP4	12	9	3	0.358	0.423
CEP170	12	9	3	0.231	0.274
EPS8	12	9	3	0.583	0.628
UGP2	11	8	3	0.342	0.436
OCLN	10	7	3	0.369	0.47
MRPL14	9	6	3	0.259	0.372
PPP3R1	8	5	3	0.184	0.27
MYO1D	8	5	3	0.453	0.547
SLC1A5	8	5	3	0.346	0.41
FCER2	8	5	3	0.095	0.156
ITGAX	8	5	3	0.042	0.076
GK	8	5	3	0.064	0.119
FXYD3	8	5	3	0.138	0.183
RAB11A	7	4	3	0.622	0.697
RNASEL	5	2	3	0.064	0.124
VPS36	5	2	3	0.304	0.451
CEP72	4	1	3	0.452	0.575
CHTF8	3	0	3	0.091	NA
DSCC1	3	0	3	0.062	NA
DDX11	3	0	3	0.156	NA
MEF2B	3	0	3	0.18	NA
RFXANK	3	0	3	0.357	NA
ZC3H11A	3	0	3	0.489	NA
HIST1H2AJ	3	0	3	0.301	NA
TMEM62	3	0	3	0.149	NA
HIRA	3	0	3	0.386	NA
BTG1	3	0	3	0.516	NA
C19orf25	3	0	3	0.172	NA
CCDC88A	3	0	3	0.504	NA
PVRL3	3	0	3	0.303	NA
JAM2	3	0	3	0.078	NA
INSC	3	0	3	0.086	NA
PVRL1	3	0	3	0.182	NA
IQSEC1	3	0	3	0.228	NA
KRT75	3	0	3	0.424	NA
P4HA1	3	0	3	0.308	NA
CSTF3	3	0	3	0.436	NA
LZTS3	3	0	3	0.079	NA
CPSF3	3	0	3	0.421	NA
UBAP2	3	0	3	0.319	NA
HN1L	3	0	3	0.23	NA
MYH4	3	0	3	0.134	NA
FBRS	3	0	3	0.22	NA
RC3H1	3	0	3	0.137	NA
LCN1	3	0	3	0.039	NA
MIA3	3	0	3	0.308	NA
ATP2A1	3	0	3	0.212	NA
A2ML1	3	0	3	0.033	NA
WBP2	3	0	3	0.306	NA
SCAF8	3	0	3	0.197	NA
BCL9	3	0	3	0.203	NA
SHISA5	3	0	3	0.147	NA
PTPN14	3	0	3	0.694	NA
WBP1	3	0	3	0.182	NA
SCGB2A1	3	0	3	0.033	NA
LONP2	3	0	3	0.142	NA
ZMAT5	3	0	3	0.033	NA
DSG3	3	0	3	0.167	NA
MYH7	3	0	3	0.294	NA
FAM189B	3	0	3	0.071	NA
RPUSD4	3	0	3	0.164	NA
MRPS30	3	0	3	0.18	NA
NUDT1	3	0	3	0.313	NA
GRSF1	3	0	3	0.565	NA
MSLN	3	0	3	0.19	NA
CIC	3	0	3	0.332	NA
STIL	3	0	3	0.085	NA
LAG3	3	0	3	0.043	NA
SENP8	3	0	3	0.397	NA
ATXN3L	3	0	3	0.038	NA
ZC3H4	3	0	3	0.308	NA
CIT	3	0	3	0.362	NA
USP51	3	0	3	0.107	NA
PIH1D2	3	0	3	0.288	NA
RAB24	3	0	3	0.124	NA
GLRA2	3	0	3	0.137	NA
AHR	3	0	3	0.724	NA
NADSYN1	3	0	3	0.107	NA
PDE4A	3	0	3	0.212	NA
FPGT-TNNI3K	3	0	3	0.183	NA
PDE2A	3	0	3	0.035	NA
ZBTB12	3	0	3	0.039	NA
TCEAL5	3	0	3	0.134	NA
RYR3	3	0	3	0.121	NA
IGFBP7	3	0	3	0.333	NA
HNF1B	3	0	3	0.204	NA
SNX14	3	0	3	0.052	NA
GATA5	3	0	3	0.119	NA
SMPDL3A	3	0	3	0.052	NA
CRY2	3	0	3	0.434	NA
FAM65B	3	0	3	0.297	NA
TIMELESS	3	0	3	0.277	NA
NUDT5	3	0	3	0.395	NA
CLPB	3	0	3	0.278	NA
WDR36	3	0	3	0.451	NA
ATG2B	3	0	3	0.022	NA
HHIP	3	0	3	0.019	NA
WDR74	3	0	3	0.181	NA
UTP6	3	0	3	0.225	NA
DNTTIP2	3	0	3	0.385	NA
PAXBP1	3	0	3	0.146	NA
TBC1D1	3	0	3	0.36	NA
EPHA7	3	0	3	0.159	NA
CLTCL1	3	0	3	0.492	NA
FAM134C	3	0	3	0.138	NA
MAP1S	3	0	3	0.536	NA
NLRP3	3	0	3	0.24	NA
PADI3	3	0	3	0.044	NA
RDH12	3	0	3	0.16	NA
KIF15	3	0	3	0.245	NA
RABGAP1L	3	0	3	0.105	NA
SMN1	103	101	2	0.108	0.103
KRT31	83	81	2	0.152	0.156
POLR2C	73	71	2	0.086	0.107
HINFP	69	67	2	0.027	0.026
HAP1	66	64	2	0.028	0.027
RBBP7	60	58	2	0.176	0.212
HIST1H1A	52	50	2	0.095	0.096
TCL1A	48	46	2	0.11	0.114
TRAF4	37	35	2	0.324	0.343
ANGPTL4	31	29	2	0.114	0.131
CCDC136	30	28	2	0.356	0.394
LAMB1	29	27	2	0.04	0.068
MAVS	28	26	2	0.227	0.235
ARHGDIA	26	24	2	0.356	0.4
JUND	24	22	2	0.384	0.394
CTNND2	21	19	2	0.192	0.208
RPAP1	20	18	2	0.127	0.158
PPME1	14	12	2	0.154	0.206
LMO7	13	11	2	0.411	0.469
MYD88	12	10	2	0.474	0.486
MCTS1	10	8	2	0.167	0.223
NUDT14	10	8	2	0.286	0.332
GNMT	10	8	2	0.311	0.375
PITPNM1	9	7	2	0.112	0.169
USP20	8	6	2	0.526	0.59
PEX5	8	6	2	0.26	0.328
TEX10	8	6	2	0.247	0.306
RPL10	7	5	2	0.808	0.858
CHMP6	7	5	2	0.055	0.12
MACF1	7	5	2	0.618	0.697
SSFA2	7	5	2	0.356	0.413
LRRC40	7	5	2	0.177	0.225
SMPDL3B	7	5	2	0.018	0.048
PGRMC2	7	5	2	0.078	0.098
BAZ1A	7	5	2	0.391	0.436
C19orf47	7	5	2	0.062	0.093
KPRP	7	5	2	0.069	0.132
GTSE1	7	5	2	0.205	0.282
KRT84	7	5	2	0.117	0.132
SPECC1	7	5	2	0.222	0.261
ZNF318	7	5	2	0.25	0.269
FAR1	7	5	2	0.225	0.255
GOLGB1	7	5	2	0.342	0.452
ZBTB21	7	5	2	0.177	0.232
ERAL1	7	5	2	0.264	0.317
RP2	7	5	2	0.015	0.04
MYO5C	7	5	2	0.104	0.151
ACADVL	7	5	2	0.173	0.217
PPP1R9A	7	5	2	0.157	0.224
HAUS5	7	5	2	0.06	0.159
CNP	7	5	2	0.372	0.39
ZC3H14	7	5	2	0.279	0.354
SLIT2	7	5	2	0.084	0.148
AARS2	7	5	2	0.124	0.136
MYO9B	7	5	2	0.253	0.291
ITPR2	7	5	2	0.061	0.101
EXD2	7	5	2	0.098	0.126
BTAF1	7	5	2	0.198	0.272
NRP1	7	5	2	0.275	0.352
SOGA1	7	5	2	0.024	0.069
LMAN2	7	5	2	0.195	0.303
DDX19A	7	5	2	0.22	0.268
FOXC1	7	5	2	0.146	0.2
CKAP2L	7	5	2	0.014	0.04
SPECC1L	7	5	2	0.161	0.205
PHLDB2	7	5	2	0.312	0.364
MPZL1	7	5	2	0.158	0.18
MYO1B	7	5	2	0.532	0.575
SCIN	7	5	2	0.191	0.237
GLE1	7	5	2	0.101	0.143
MFAP2	7	5	2	0.213	0.229
CPNE8	7	5	2	0.067	0.09
NDC1	7	5	2	0.052	0.079
EDIL3	7	5	2	0.017	0.05
PLEKHG3	7	5	2	0.014	0.04
GALNT2	7	5	2	0.027	0.094
KIF7	7	5	2	0.05	0.095
HEATR5B	7	5	2	0.014	0.04
PHLDB1	7	5	2	0.083	0.099
CACNA2D1	7	5	2	0.02	0.057
RBMY1A1	7	5	2	0.288	0.336
NUDCD1	6	4	2	0.231	0.339
AGTPBP1	6	4	2	0.125	0.182
ID1	6	4	2	0.385	0.478
NUBP2	5	3	2	0.487	0.609
PIP5K1C	5	3	2	0.186	0.274
LRP8	5	3	2	0.242	0.259
SORD	4	2	2	0.383	0.543
HOOK2	4	2	2	0.636	0.684
URM1	3	1	2	0.524	0.64
TDRD3	3	1	2	0.447	0.5
CXorf57	3	1	2	0.256	0.307
ZNF598	3	1	2	0.295	0.449
ITSN2	3	1	2	0.764	0.841
STAM	3	1	2	0.747	0.835
PFAS	3	1	2	0.759	0.853
CBX6	3	1	2	0.726	0.815
FANCE	2	0	2	0.27	NA
FANCB	2	0	2	0.149	NA
SETMAR	2	0	2	0.18	NA
HSPB2	2	0	2	0.462	NA
EMX2	2	0	2	0.056	NA
EIF4EBP2	2	0	2	0.147	NA
CD83	2	0	2	0.042	NA
TRIM22	2	0	2	0.296	NA
TYMP	2	0	2	0.223	NA
SGOL2	2	0	2	0.266	NA
2016-09-11	2	0	2	0.53	NA
TMEM9	2	0	2	0.105	NA
VMA21	2	0	2	0.274	NA
MIS12	2	0	2	0.374	NA
AP4B1	2	0	2	0.107	NA
AP3B1	2	0	2	0.407	NA
CASC5	2	0	2	0.313	NA
ATAD5	2	0	2	0.258	NA
LRWD1	2	0	2	0.339	NA
STAB1	2	0	2	0.104	NA
ORAOV1	2	0	2	0.137	NA
HUS1B	2	0	2	0.177	NA
AAR2	2	0	2	0.255	NA
ETF1	2	0	2	0.515	NA
ANKRD49	2	0	2	0.04	NA
CAPN11	2	0	2	0.119	NA
CNR1	2	0	2	0.11	NA
SCT	2	0	2	0.025	NA
RAMP1	2	0	2	0.028	NA
RAMP3	2	0	2	0.191	NA
VIP	2	0	2	0.153	NA
RAMP2	2	0	2	0.028	NA
ADCYAP1	2	0	2	0.097	NA
HMGXB4	2	0	2	0.333	NA
UROD	2	0	2	0.318	NA
RHOC	2	0	2	0.511	NA
PRLR	2	0	2	0.556	NA
CLPP	2	0	2	0.215	NA
GOT2	2	0	2	0.676	NA
AK2	2	0	2	0.559	NA
BMP1	2	0	2	0.332	NA
FSCN1	2	0	2	0.751	NA
TMEM263	2	0	2	0.04	NA
CYCS	2	0	2	0.763	NA
TRPM7	2	0	2	0.352	NA
OTUD6B	2	0	2	0.301	NA
MYL9	2	0	2	0.454	NA
TRPM6	2	0	2	0.175	NA
AK5	2	0	2	0.245	NA
OTUD6A	2	0	2	0.151	NA
RXRA	80	79	1	0.196	0.191
FAS	68	67	1	0.152	0.145
STMN1	63	62	1	0.017	0.015
SERPINB5	51	50	1	0.055	0.047
POP1	30	29	1	0.202	0.205
ACE	30	29	1	0.044	0.046
TNPO1	26	25	1	0.27	0.269
HIST1H2BC	26	25	1	0.048	0.069
SGOL1	22	21	1	0.111	0.121
RHOB	21	20	1	0.149	0.153
KAT6A	21	20	1	0.299	0.328
RANBP3	20	19	1	0.213	0.224
CCNH	20	19	1	0.512	0.586
FAM189A2	20	19	1	0.135	0.147
RAD54B	18	17	1	0.393	0.448
RUNDC3A	18	17	1	0.216	0.229
SURF4	15	14	1	0.167	0.178
CDKN1C	13	12	1	0.18	0.199
CDK5RAP2	12	11	1	0.296	0.324
NDUFV1	12	11	1	0.188	0.211
EIF3L	11	10	1	0.434	0.45
PHIP	11	10	1	0.259	0.289
EIF2S3	10	9	1	0.365	0.396
PRTFDC1	10	9	1	0.101	0.1
FSBP	10	9	1	0.244	0.272
HIST1H1E	9	8	1	0.323	0.317
S100P	9	8	1	0.3	0.3
PSMG1	8	7	1	0.303	0.288
ANXA11	8	7	1	0.301	0.28
MRPS21	7	6	1	0.193	0.202
NOP9	7	6	1	0.046	0.065
CEP350	7	6	1	0.264	0.287
VANGL1	7	6	1	0.141	0.165
ERP44	6	5	1	0.409	0.455
SRP72	6	5	1	0.425	0.433
PAX2	5	4	1	0.369	0.352
HIST1H2BD	4	3	1	0.198	0.229
PEPD	4	3	1	0.422	0.462
CDH5	4	3	1	0.458	0.439
SFXN3	4	3	1	0.428	0.46
NR2F6	4	3	1	0.398	0.468
EHD2	4	3	1	0.18	0.242
MAML1	3	2	1	0.427	0.441
ASNS	3	2	1	0.637	0.72
MVD	3	2	1	0.371	0.444
RAB2A	3	2	1	0.628	0.689
ATP2A3	3	2	1	0.242	0.269
SMYD2	2	1	1	0.637	0.672
UQCRFS1	2	1	1	0.469	0.558
COMMD4	2	1	1	0.224	0.237
FAM46A	2	1	1	0.311	0.358
LOX	2	1	1	0.515	0.584
DZIP1	1	0	1	0.261	NA
BEST1	1	0	1	0.09	NA
PDRG1	1	0	1	0.318	NA
CRB3	1	0	1	0.161	NA
PRMT2	1	0	1	0.598	NA
JMJD4	1	0	1	0.036	NA
ENO2	1	0	1	0.696	NA
B4GALT1	1	0	1	0.244	NA
TBCE	1	0	1	0.167	NA
C4orf17	1	0	1	0.223	NA
ASCL2	1	0	1	0.33	NA
SIMC1	1	0	1	0.375	NA
GRM7	1	0	1	0.218	NA
POLD4	1	0	1	0.158	NA
KIAA1033	1	0	1	0.419	NA
C6orf165	1	0	1	0.53	NA
FAM21A	1	0	1	0.176	NA
MON2	1	0	1	0.325	NA
RND3	1	0	1	0.305	NA
MYBPH	1	0	1	0.225	NA
TBC1D13	1	0	1	0.049	NA
SEPHS1	1	0	1	0.529	NA
CORO1B	1	0	1	0.555	NA
ZBTB26	1	0	1	0.18	NA
ZFP64	1	0	1	0.609	NA
FAM9A	1	0	1	0.232	NA
ELP6	1	0	1	0.165	NA
NDUFB10	1	0	1	0.424	NA
IMPAD1	1	0	1	0.087	NA
CDV3	1	0	1	0.481	NA
TUSC2	1	0	1	0.224	NA
SFMBT1	1	0	1	0.288	NA
SKA2	1	0	1	0.087	NA
PRKD3	1	0	1	0.194	NA
ATP5I	1	0	1	0.49	NA
CCDC68	1	0	1	0.096	NA
SLC22A11	1	0	1	0.185	NA
SLC8A1	1	0	1	0.171	NA
JPH2	1	0	1	0.041	NA
RPAIN	1	0	1	0.025	NA
ST3GAL1	1	0	1	0.014	NA
GSTA2	1	0	1	0.014	NA
DNM1L	1	0	1	0.741	NA
UQCRH	1	0	1	0.281	NA
SIRT4	1	0	1	0.106	NA
SNTB1	1	0	1	0.206	NA
SFRP1	1	0	1	0.124	NA
RNF216	1	0	1	0.503	NA
TICAM2	1	0	1	0.416	NA
LTN1	1	0	1	0.442	NA
CCDC47	1	0	1	0.565	NA
COPZ2	1	0	1	0.111	NA
NDUFS6	1	0	1	0.509	NA
USP38	1	0	1	0.234	NA
AZIN1	1	0	1	0.15	NA
ZAK	1	0	1	0.6	NA
TUBB8	1	0	1	0.305	NA
CRTC1	1	0	1	0.244	NA
ARHGAP4	1	0	1	0.16	NA
GLS2	1	0	1	0.195	NA
TPP2	1	0	1	0.344	NA
RFC5	71	71	0	0.038	0.044
KLF1	66	66	0	0.042	0.033
SREK1	60	60	0	0.085	0.042
CLN3	53	53	0	0.011	0.012
PGR	53	53	0	0.245	0.226
H3F3A	43	43	0	0.21	0.192
WEE1	39	39	0	0.187	0.176
CTR9	32	32	0	0.044	0.028
GLYR1	27	27	0	0.219	0.218
ACTR5	26	26	0	0.048	0.07
SPP1	24	24	0	0.287	0.265
PRDX4	23	23	0	0.194	0.22
NQO1	20	20	0	0.196	0.195
MED14	20	20	0	0.558	0.563
LUC7L	19	19	0	0.157	0.153
ATP2A2	19	19	0	0.382	0.397
PPP2R2A	19	19	0	0.366	0.372
DCAF13	18	18	0	0.085	0.092
PPP2R2D	18	18	0	0.128	0.132
MLST8	16	16	0	0.158	0.149
NUPR1	14	14	0	0.204	0.2
PYGL	13	13	0	0.186	0.196
PACSIN3	13	13	0	0.269	0.282
TIMM9	12	12	0	0.118	0.1
CDC14B	12	12	0	0.179	0.195
KIAA1958	12	12	0	0.137	0.135
RXRG	12	12	0	0.308	0.296
BAK1	11	11	0	0.198	0.204
CA2	11	11	0	0.206	0.182
BBS7	11	11	0	0.144	0.142
POU2AF1	11	11	0	0.186	0.171
TOMM22	10	10	0	0.236	0.205
DRG1	10	10	0	0.506	0.539
GNA13	10	10	0	0.426	0.417
PALB2	9	9	0	0.274	0.273
PPL	9	9	0	0.393	0.406
RPL35A	9	9	0	0.322	0.308
PACSIN2	8	8	0	0.319	0.322
ETFA	7	7	0	0.503	0.465
SACS	7	7	0	0.239	0.239
HOOK3	7	7	0	0.103	0.098
FAM129A	7	7	0	0.143	0.135
CCDC137	7	7	0	0.044	0.054
GNG7	7	7	0	0.087	0.067
FAM171B	7	7	0	0.005	0.006
ARL2BP	7	7	0	0.048	0.055
SNTG2	7	7	0	0.05	0.047
SCN2A	7	7	0	0.052	0.046
MORN2	7	7	0	0.058	0.065
CADM1	7	7	0	0.102	0.083
IDUA	7	7	0	0.007	0.008
B3GNTL1	7	7	0	0.004	0.006
MSMO1	7	7	0	0.149	0.144
LBP	6	6	0	0.307	0.287
WDHD1	6	6	0	0.454	0.451
EHBP1L1	6	6	0	0.204	0.181
MRPS26	6	6	0	0.517	0.5
PTDSS2	6	6	0	0.073	0.063
TIMM10	6	6	0	0.147	0.14
PPP4R1	6	6	0	0.354	0.338
TMEM179B	6	6	0	0.036	0.03
PRR3	6	6	0	0.166	0.156
MTX2	6	6	0	0.075	0.08
HEY1	6	6	0	0.24	0.223
NKAP	5	5	0	0.441	0.443
KIAA0101	4	4	0	0.28	0.264
TMEM14B	4	4	0	0.238	0.207
OIP5	4	4	0	0.501	0.517
CASK	4	4	0	0.629	0.611
GMDS	3	3	0	0.223	0.228
TATDN1	3	3	0	0.239	0.223
CTH	3	3	0	0.176	0.192
ZFYVE9	3	3	0	0.722	0.699
KIF2A	3	3	0	0.291	0.281
CEP135	3	3	0	0.118	0.115
YBX2	3	3	0	0.08	0.087
WDFY3	3	3	0	0.48	0.478
TMEM59	3	3	0	0.24	0.218
SDHAF2	2	2	0	0.4	0.395
FTO	2	2	0	0.405	0.428
FNBP1L	2	2	0	0.235	0.218
UBR7	2	2	0	0.377	0.404
COG3	2	2	0	0.264	0.235
TSEN2	1	1	0	0.228	0.243
NDUFV2	1	1	0	0.532	0.519
RGS4	1	1	0	0.334	0.311
COMMD8	1	1	0	0.279	0.279
DRD3	1	1	0	0.39	0.367
FRAT1	1	1	0	0.437	0.458
LZTS2	76	77	-1	0.271	0.262
TCF3	62	63	-1	0.298	0.266
HSP90B1	59	60	-1	0.239	0.208
MBD3	56	57	-1	0.162	0.154
TMPO	43	44	-1	0.35	0.35
TSC2	42	43	-1	0.393	0.384
COPS2	41	42	-1	0.31	0.283
PFKM	34	35	-1	0.19	0.18
TIAM2	30	31	-1	0.017	0.006
RAB5B	30	31	-1	0.011	0.007
PIN4	30	31	-1	0.109	0.081
PTGS2	24	25	-1	0.243	0.234
AVPR2	24	25	-1	0.075	0.067
NDN	21	22	-1	0.328	0.298
METTL23	18	19	-1	0.12	0.115
JARID2	14	15	-1	0.125	0.13
EZH1	14	15	-1	0.039	0.035
PHF19	14	15	-1	0.138	0.148
RANBP1	13	14	-1	0.277	0.245
KRTAP3-2	12	13	-1	0.151	0.127
TDRD7	12	13	-1	0.157	0.112
EAF2	12	13	-1	0.178	0.153
PRKCSH	11	12	-1	0.323	0.288
CUX1	9	10	-1	0.336	0.302
NF2	9	10	-1	0.494	0.47
UPF3B	8	9	-1	0.378	0.365
KATNB1	8	9	-1	0.134	0.098
ITGAM	8	9	-1	0.13	0.1
SLC25A4	8	9	-1	0.38	0.33
TBCB	7	8	-1	0.329	0.305
ASB16	7	8	-1	0.514	0.476
MYO5B	7	8	-1	0.227	0.171
EHD4	7	8	-1	0.158	0.153
ATP5F1	7	8	-1	0.443	0.363
MDH2	7	8	-1	0.486	0.4
CGN	7	8	-1	0.32	0.338
KIAA1671	7	8	-1	0.093	0.063
[truncated: 6,617 more rows]

## Sheet: N1PDEG-Interacting Genes Taxane
gene	frequency_sensitive	frequency_resistant	difference	nominalP_sensitive	nominalP_resistant
UBC	921	647	274	0.09	0.301
HUWE1	271	50	221	0.014	0.609
SUMO2	441	228	213	0.054	0.35
CUL3	332	119	213	0.062	0.505
COPS5	244	80	164	0.065	0.553
NEDD8	257	94	163	0.065	0.467
SUMO3	241	78	163	0.061	0.605
MDM2	262	103	159	0.096	0.599
FBXO6	211	56	155	0.03	0.553
FUS	223	69	154	0.01	0.354
VCP	269	118	151	0.017	0.247
HDAC5	213	63	150	0.041	0.545
CUL2	182	36	146	0.024	0.637
MAPK1	170	26	144	0.027	0.818
UBD	209	70	139	0.048	0.502
AR	214	76	138	0.061	0.549
HSPA5	193	55	138	0.032	0.594
PARK2	175	37	138	0.06	0.714
CAND1	206	69	137	0.055	0.471
TARDBP	184	50	134	0.037	0.382
NOS2	160	27	133	0.016	0.497
COPS6	153	20	133	0.018	0.753
MYC	194	65	129	0.105	0.653
CDK2	246	119	127	0.053	0.355
EED	148	21	127	0.1	0.884
FBXW7	144	17	127	0.007	0.598
CUL4B	136	10	126	0.096	0.924
PRKDC	171	47	124	0.049	0.546
TERF2	181	58	123	0.005	0.217
HSPB1	172	52	120	0.032	0.497
PRPF19	155	37	118	0.009	0.306
PSMA3	157	40	117	0.024	0.525
SIRT1	161	45	116	0.021	0.461
CDKN1B	118	3	115	0.023	0.844
TP53	263	149	114	0.119	0.453
CUL5	141	29	112	0.063	0.724
FN1	247	136	111	0.059	0.296
EGFR	214	103	111	0.113	0.52
CUL7	194	86	108	0.125	0.476
RELA	189	81	108	0.064	0.478
IQCB1	118	11	107	0.014	0.682
SUMO1	265	159	106	0.067	0.289
SIRT7	146	40	106	0.17	0.762
CSNK2A1	170	65	105	0.1	0.521
NFKBIB	120	15	105	0.057	0.55
OBSL1	189	85	104	0.096	0.429
BAG3	118	14	104	0.079	0.873
RAG1	104	0	104	0.01	NA
ARRB1	132	29	103	0.08	0.653
UBL4A	142	40	102	0.06	0.38
HNRNPA1	144	43	101	0.088	0.498
CLK3	135	34	101	0.043	0.247
ASGR1	109	8	101	0.046	0.216
MAPK7	105	4	101	0.063	0.71
CDC37	140	40	100	0.059	0.431
PRMT5	134	34	100	0.013	0.339
BRCA1	235	136	99	0.068	0.292
STK11	102	3	99	0.073	0.853
IRS4	111	13	98	0.05	0.733
MAP3K1	123	26	97	0.048	0.607
LGALS3BP	97	0	97	0.017	NA
TRIM32	96	0	96	0.033	NA
CEP76	104	9	95	0.013	0.667
PIK3C3	95	0	95	0.008	NA
EIF2AK3	95	0	95	0.005	NA
MDM4	95	0	95	0.098	NA
RAF1	138	44	94	0.033	0.444
H2AFX	112	18	94	0.059	0.802
RIPK1	104	10	94	0.016	0.616
VCAM1	156	63	93	0.089	0.483
NCL	138	45	93	0.056	0.545
RPA2	108	15	93	0.168	0.918
UBASH3B	106	13	93	0.042	0.551
DYRK2	93	0	93	0.057	NA
SRPK1	129	37	92	0.062	0.334
DCUN1D1	102	10	92	0.09	0.85
TTC4	92	0	92	0.008	NA
CSNK2A2	122	31	91	0.021	0.443
TNFRSF1A	115	24	91	0.058	0.696
CHEK1	109	18	91	0.074	0.534
HSPA6	98	7	91	0.006	0.529
VHL	163	73	90	0.088	0.409
NDRG1	152	62	90	0.004	0.084
SGK1	114	24	90	0.009	0.328
LRP1	110	20	90	0.049	0.346
BRAF	106	16	90	0.014	0.408
MIF	95	5	90	0.007	0.541
ILK	107	19	88	0.024	0.524
MAPK3	88	0	88	0.049	NA
TOMM34	88	0	88	0.007	NA
CCDC8	167	80	87	0.099	0.422
APOB	125	38	87	0.002	0.088
IKBKG	126	40	86	0.145	0.782
PRKAA1	86	0	86	0.079	NA
CUL1	206	121	85	0.057	0.265
ISG15	121	36	85	0.024	0.373
SNRNP200	119	34	85	0.035	0.414
CDH1	118	33	85	0.03	0.458
NFKBIE	100	15	85	0.015	0.423
CDK4	99	14	85	0.089	0.694
CEP250	96	11	85	0.091	0.828
MAP3K14	95	10	85	0.043	0.787
NHLRC1	85	0	85	0.013	NA
ESR1	208	124	84	0.177	0.487
HSPA1A	168	86	82	0.038	0.234
GRK5	101	19	82	0.048	0.574
TRADD	99	17	82	0.014	0.415
TNFAIP3	98	16	82	0.026	0.416
LMAN1	82	0	82	0.049	NA
DNAJA2	82	0	82	0.014	NA
FBXW2	82	0	82	0.016	NA
NUMA1	117	36	81	0.012	0.231
HMGA1	96	15	81	0.032	0.581
RELB	83	2	81	0.02	0.872
PAN2	115	35	80	0.07	0.577
MAP2K7	88	8	80	0.011	0.416
BARD1	82	2	80	0.167	0.982
NTRK3	80	0	80	0.056	NA
RNF10	80	0	80	0.039	NA
TXNDC5	93	14	79	0.056	0.44
GIGYF2	79	0	79	0.016	NA
RNF2	177	99	78	0.134	0.391
GAPDH	120	42	78	0.151	0.607
TUBB4B	119	41	78	0.041	0.367
RPA3	91	13	78	0.152	0.887
OS9	80	2	78	0.001	0.595
PKN2	80	2	78	0.016	0.54
MST1R	80	2	78	0.047	0.616
PSMB5	80	2	78	0.037	0.793
USP19	79	1	78	0.029	0.828
SRSF3	78	0	78	0.081	NA
PRKCI	78	0	78	0.075	NA
FBXO4	78	0	78	0.016	NA
LRSAM1	78	0	78	0.022	NA
POLR2E	94	17	77	0.022	0.511
SVIL	86	9	77	0.022	0.632
CAP1	77	0	77	0.02	NA
PACRG	77	0	77	0.056	NA
ICK	77	0	77	0.062	NA
HLA-DRB1	77	0	77	0.015	NA
MAP3K3	122	46	76	0.056	0.429
EFTUD2	110	34	76	0.032	0.414
HSPA1L	93	17	76	0.079	0.658
AMFR	88	12	76	0.009	0.513
SYVN1	81	5	76	0.05	0.553
KEAP1	76	0	76	0.017	NA
ACTN1	121	46	75	0.016	0.23
FBXO25	84	9	75	0.052	0.814
PNMA5	82	7	75	0.02	0.392
METTL21B	79	4	75	0.021	0.574
PSMA2	77	2	75	0.05	0.906
SSBP1	75	0	75	0.024	NA
CALD1	75	0	75	0.036	NA
HSPA4	148	74	74	0.096	0.368
YBX1	108	34	74	0.063	0.494
SMURF1	108	34	74	0.118	0.614
FBXW11	104	30	74	0.015	0.268
BCL2	92	18	74	0.03	0.542
ITK	77	3	74	0.055	0.598
CAMKK2	74	0	74	0.066	NA
RPN1	74	0	74	0.022	NA
NOD1	74	0	74	0.024	NA
APAF1	74	0	74	0.01	NA
MAP4K4	74	0	74	0.022	NA
HECTD3	74	0	74	0.02	NA
HSPA8	183	110	73	0.087	0.288
TUBB	143	70	73	0.113	0.412
HIST3H3	125	52	73	0.037	0.332
NFKB2	112	39	73	0.03	0.349
ATF2	110	37	73	0.118	0.577
BAG2	84	11	73	0.035	0.638
IRAK1	82	9	73	0.032	0.641
ATR	78	5	73	0.064	0.724
AGO2	74	1	73	0.033	0.871
AGO4	73	0	73	0.07	NA
METTL22	73	0	73	0.01	NA
CAMKMT	73	0	73	0.06	NA
YWHAZ	218	146	72	0.101	0.255
CDK9	137	65	72	0.044	0.271
RPS20	80	8	72	0.095	0.776
CFLAR	77	5	72	0.048	0.727
USP49	75	3	72	0.029	0.643
CDK13	72	0	72	0.01	NA
NPM1	159	88	71	0.16	0.418
ACTG1	144	73	71	0.02	0.179
HDAC6	137	66	71	0.038	0.293
TRAF6	134	63	71	0.195	0.656
JAK2	103	32	71	0.056	0.405
PRKCQ	74	3	71	0.028	0.563
FKBP8	73	2	71	0.046	0.823
FOXP2	71	0	71	0.019	NA
NUDCD2	71	0	71	0.011	NA
PRKD1	71	0	71	0.053	NA
CDKN1A	138	68	70	0.107	0.393
BTRC	135	65	70	0.025	0.199
CD4	95	25	70	0.017	0.333
ERN1	86	16	70	0.008	0.161
RALBP1	83	13	70	0.009	0.245
HIST1H3A	82	12	70	0.197	0.836
MDH1	70	0	70	0.024	NA
POLH	70	0	70	0.057	NA
TRIM2	70	0	70	0.018	NA
NR2C2	70	0	70	0.044	NA
GBA	70	0	70	0.008	NA
STK38L	70	0	70	0.014	NA
ITGA4	134	65	69	0.16	0.552
PRKCZ	92	23	69	0.052	0.524
MAP1LC3A	74	5	69	0.062	0.791
ERLIN2	73	4	69	0.001	0.598
METTL18	73	4	69	0.011	0.502
MYH9	109	41	68	0.062	0.377
AURKA	90	22	68	0.157	0.717
PGR	86	18	68	0.034	0.477
PRKCB	85	17	68	0.033	0.456
EIF2AK2	81	13	68	0.046	0.573
IRAK2	68	0	68	0.022	NA
HIPK4	68	0	68	0.022	NA
UNC45A	68	0	68	0.02	NA
FBXL18	68	0	68	0.075	NA
ARRB2	120	53	67	0.094	0.488
HNRNPH1	112	45	67	0.036	0.336
RUNX1T1	87	20	67	0.021	0.41
TP63	86	19	67	0.075	0.589
MYOD1	84	17	67	0.058	0.567
BRMS1	71	4	67	0.087	0.621
PRKCG	71	4	67	0.071	0.573
MAP3K6	71	4	67	0.011	0.15
CAMK2G	67	0	67	0.042	NA
ANAPC2	67	0	67	0.031	NA
VPS18	67	0	67	0.015	NA
TRIM17	67	0	67	0.03	NA
TRIM36	67	0	67	0.019	NA
TRIM10	67	0	67	0.02	NA
FBXL3	67	0	67	0.015	NA
TRIM7	67	0	67	0.018	NA
DYRK4	67	0	67	0.019	NA
SF3B3	126	60	66	0.029	0.223
HSPA9	111	45	66	0.135	0.505
LYN	95	29	66	0.059	0.464
TUBG1	94	28	66	0.057	0.467
MEPCE	84	18	66	0.07	0.591
RIPK2	83	17	66	0.021	0.451
RBPMS	80	14	66	0.044	0.676
EWSR1	78	12	66	0.161	0.892
WDYHV1	74	8	66	0.044	0.648
FAF2	66	0	66	0.024	NA
CDK19	66	0	66	0.001	NA
MGMT	66	0	66	0.08	NA
RET	66	0	66	0.068	NA
CKS1B	66	0	66	0.037	NA
GZMA	66	0	66	0.019	NA
SUZ12	125	60	65	0.088	0.377
MAP3K8	76	11	65	0.033	0.435
ERBB4	76	11	65	0.076	0.55
DYRK1B	72	7	65	0.039	0.571
BECN1	67	2	65	0.021	0.745
SRPK3	65	0	65	0.04	NA
SPTAN1	130	66	64	0.012	0.152
TADA2A	112	48	64	0.057	0.357
ASB2	76	12	64	0.02	0.341
CDC25C	71	7	64	0.051	0.552
CNBP	70	6	64	0	0.571
WSB2	68	4	64	0.031	0.446
ZC3H7B	64	0	64	0.021	NA
TUBAL3	64	0	64	0.009	NA
DDR2	64	0	64	0.02	NA
NTRK2	64	0	64	0.048	NA
FLT4	64	0	64	0.051	NA
FGR	64	0	64	0.038	NA
GSK3B	110	47	63	0.119	0.481
ERBB2	97	34	63	0.114	0.529
RIPK3	92	29	63	0.029	0.307
PAK1	91	28	63	0.085	0.416
SMN1	75	12	63	0.115	0.832
DNAJB11	70	7	63	0.042	0.57
FES	66	3	63	0.038	0.621
MAP4K1	64	1	63	0.113	0.697
NOS3	63	0	63	0.076	NA
KCNQ4	63	0	63	0.01	NA
CDC37L1	63	0	63	0.027	NA
COPS3	113	51	62	0.012	0.118
IGF1R	106	44	62	0.075	0.275
CSNK1A1	105	43	62	0.022	0.199
ARAF	89	27	62	0.025	0.228
HDAC3	87	25	62	0.177	0.714
GSK3A	80	18	62	0.015	0.234
RPL32	70	8	62	0.03	0.424
CAMK2A	67	5	62	0.043	0.604
PASK	65	3	62	0.027	0.616
TMED10	62	0	62	0.008	NA
BMX	62	0	62	0.101	NA
PSMD1	100	39	61	0.029	0.264
LRRK2	97	36	61	0.099	0.524
LDHA	95	34	61	0.034	0.285
NUP62	91	30	61	0.001	0.22
ADRB2	76	15	61	0.121	0.768
TPM3	76	15	61	0.058	0.567
PTK2B	74	13	61	0.1	0.584
ALK	69	8	61	0.075	0.55
PINK1	67	6	61	0.035	0.593
RFWD3	67	6	61	0.071	0.38
PRKAA2	65	4	61	0.068	0.707
CSF1R	64	3	61	0.077	0.531
NUAK2	61	0	61	0.072	NA
IFIT1	61	0	61	0.035	NA
MAGED2	78	18	60	0.035	0.337
CEBPE	71	11	60	0.024	0.4
CASP7	70	10	60	0.016	0.615
ERBB3	66	6	60	0.113	0.669
SCRIB	61	1	60	0.016	0.63
MAX	60	0	60	0.112	NA
NUDCD3	60	0	60	0.033	NA
FKBP5	60	0	60	0.108	NA
CCT2	120	61	59	0.042	0.209
ZAP70	64	5	59	0.119	0.645
PPP6R3	63	4	59	0.056	0.617
CAMKK1	61	2	59	0.076	0.367
DERL1	59	0	59	0.049	NA
ACACA	59	0	59	0.031	NA
AGO1	59	0	59	0.057	NA
ACVR2B	59	0	59	0.026	NA
TESK2	59	0	59	0.029	NA
PRKACB	59	0	59	0.043	NA
HSPD1	111	53	58	0.129	0.373
PSMD10	69	11	58	0.025	0.416
SOCS6	67	9	58	0.032	0.425
SPSB1	67	9	58	0.026	0.277
URI1	62	4	58	0.066	0.487
ZBTB17	58	0	58	0.044	NA
VEGFA	58	0	58	0.017	NA
NEK9	58	0	58	0.039	NA
SS18	58	0	58	0.077	NA
PCGF6	58	0	58	0.051	NA
NLRP4	58	0	58	0.015	NA
PI4K2A	58	0	58	0.058	NA
FKBPL	58	0	58	0.09	NA
CUL4A	127	70	57	0.047	0.198
CDK11A	109	52	57	0.018	0.111
CEP57	98	41	57	0.053	0.14
ESR2	85	28	57	0.084	0.494
PDPK1	74	17	57	0.067	0.386
TRIM21	66	9	57	0.053	0.591
LIMK1	65	8	57	0.072	0.369
KATNA1	59	2	57	0.017	0.391
TTI2	57	0	57	0.029	NA
PIH1D1	57	0	57	0.022	NA
LOC102724594	57	0	57	0.063	NA
TCF25	57	0	57	0.032	NA
ING1	57	0	57	0.111	NA
CASP9	57	0	57	0.037	NA
PRKCH	57	0	57	0.041	NA
FBXO27	57	0	57	0.034	NA
TERF1	110	54	56	0.04	0.296
RPS4X	103	47	56	0.043	0.282
MAP3K7	91	35	56	0.064	0.384
TERT	80	24	56	0.031	0.302
MAP3K2	73	17	56	0.022	0.217
DARS	72	16	56	0.038	0.348
NTRK1	71	15	56	0.072	0.44
HES1	67	11	56	0.029	0.362
KCNA5	62	6	56	0.055	0.454
SKP2	60	4	56	0.136	0.89
MAP3K11	58	2	56	0.107	0.643
TRAF3IP2	58	2	56	0.042	0.598
NLRP2	58	2	56	0.058	0.286
TAOK3	56	0	56	0.034	NA
SLC12A3	56	0	56	0.018	NA
FBXO28	56	0	56	0.051	NA
YTHDC2	56	0	56	0.02	NA
EIF2AK1	56	0	56	0.033	NA
NEK8	56	0	56	0.085	NA
LSM1	56	0	56	0.02	NA
CAMK2D	56	0	56	0.072	NA
AIP	56	0	56	0.044	NA
ALG2	56	0	56	0.017	NA
SKP1	129	74	55	0.03	0.144
RBBP4	90	35	55	0.092	0.458
PRPF8	89	34	55	0.041	0.332
SUPT5H	89	34	55	0.022	0.237
CDK6	79	24	55	0.034	0.354
BMPR1A	70	15	55	0.025	0.228
MED1	68	13	55	0.06	0.687
DDR1	64	9	55	0.009	0.239
ASB3	64	9	55	0.025	0.271
NUDC	63	8	55	0.026	0.468
MTOR	61	6	55	0.102	0.763
DNAJC7	58	3	55	0.037	0.567
RMDN3	55	0	55	0.017	NA
KBTBD7	55	0	55	0.046	NA
PRKD2	55	0	55	0.046	NA
BIRC5	55	0	55	0.029	NA
MAP2K5	55	0	55	0.09	NA
NR1I3	55	0	55	0.052	NA
DMPK	55	0	55	0.053	NA
CKS2	55	0	55	0.071	NA
HLA-DRA	55	0	55	0.038	NA
CEP97	55	0	55	0.021	NA
PRDM1	55	0	55	0.078	NA
STK32C	55	0	55	0.077	NA
MAP3K15	55	0	55	0.036	NA
NSL1	55	0	55	0.02	NA
RPS6KL1	55	0	55	0.035	NA
PTGDR	55	0	55	0.062	NA
FAM162A	55	0	55	0.037	NA
KBTBD4	55	0	55	0.041	NA
MYLK4	55	0	55	0.038	NA
FBXL14	55	0	55	0.042	NA
STYK1	55	0	55	0.035	NA
GUCY1B3	55	0	55	0.061	NA
ACVR1C	55	0	55	0.035	NA
NR1H3	55	0	55	0.116	NA
RHOBTB2	55	0	55	0.02	NA
DET1	55	0	55	0.042	NA
MAPK4	55	0	55	0.039	NA
SGK223	55	0	55	0.036	NA
ALPK1	55	0	55	0.036	NA
FBXL2	55	0	55	0.085	NA
RCAN1	55	0	55	0.062	NA
POGK	55	0	55	0.078	NA
DTX4	55	0	55	0.035	NA
TFDP3	55	0	55	0.039	NA
ZBTB49	55	0	55	0.041	NA
TNK1	55	0	55	0.035	NA
ZNF74	55	0	55	0.039	NA
RNF19B	55	0	55	0.035	NA
GAN	55	0	55	0.039	NA
HERC6	55	0	55	0.037	NA
HLA-DRB5	55	0	55	0.035	NA
MCF2	55	0	55	0.021	NA
ENC1	55	0	55	0.043	NA
FKBP6	55	0	55	0.054	NA
FBXO34	55	0	55	0.041	NA
AHSA2	55	0	55	0.018	NA
FBXO3	55	0	55	0.052	NA
MTRNR2L1	55	0	55	0.019	NA
KLHL25	55	0	55	0.037	NA
LARP4B	55	0	55	0.043	NA
MATK	55	0	55	0.058	NA
HLA-DRB4	55	0	55	0.035	NA
NOX5	55	0	55	0.021	NA
TRIM49	55	0	55	0.035	NA
FAM83H	55	0	55	0.019	NA
KLHL10	55	0	55	0.035	NA
C20orf194	55	0	55	0.037	NA
VPS41	55	0	55	0.081	NA
ZBED4	55	0	55	0.037	NA
CCDC117	55	0	55	0.036	NA
PCGF1	55	0	55	0.048	NA
MKKS	55	0	55	0.063	NA
TBX22	55	0	55	0.079	NA
KLHL22	55	0	55	0.044	NA
NPRL2	55	0	55	0.02	NA
TOMM40	55	0	55	0.065	NA
MKX	55	0	55	0.045	NA
PSAT1	55	0	55	0.087	NA
EDRF1	55	0	55	0.02	NA
PSKH1	55	0	55	0.038	NA
FBXO18	55	0	55	0.053	NA
RAB40A	55	0	55	0.035	NA
RHOBTB1	55	0	55	0.042	NA
ITGB1BP2	55	0	55	0.044	NA
PDIK1L	55	0	55	0.035	NA
FNIP1	55	0	55	0.02	NA
CDK15	55	0	55	0.04	NA
ZNF215	55	0	55	0.035	NA
SIM2	55	0	55	0.049	NA
FRK	55	0	55	0.046	NA
NOS1	55	0	55	0.03	NA
RCBTB1	55	0	55	0.089	NA
GRK4	55	0	55	0.038	NA
CERS2	55	0	55	0.02	NA
ROR2	55	0	55	0.037	NA
MYLK3	55	0	55	0.035	NA
PIM3	55	0	55	0.035	NA
KLHL14	55	0	55	0.035	NA
KLHL29	55	0	55	0.036	NA
AREL1	55	0	55	0.041	NA
SMYD2	55	0	55	0.035	NA
FBXO9	55	0	55	0.044	NA
KLHL34	55	0	55	0.035	NA
HLA-DRB3	55	0	55	0.037	NA
TSSK6	55	0	55	0.081	NA
PIWIL1	55	0	55	0.044	NA
CHORDC1	55	0	55	0.044	NA
UNC45B	55	0	55	0.036	NA
FBXO40	55	0	55	0.035	NA
HIF3A	55	0	55	0.02	NA
SSR3	55	0	55	0.022	NA
CAMK4	55	0	55	0.05	NA
CAMK1G	55	0	55	0.035	NA
TEAD2	55	0	55	0.037	NA
FBXO24	55	0	55	0.039	NA
KLHL1	55	0	55	0.039	NA
GUCY1A2	55	0	55	0.019	NA
MS4A2	55	0	55	0.103	NA
MAP4K2	55	0	55	0.042	NA
KLHL32	55	0	55	0.084	NA
TESK1	55	0	55	0.039	NA
THAP4	55	0	55	0.079	NA
INSRR	55	0	55	0.036	NA
STK36	55	0	55	0.018	NA
REV1	55	0	55	0.049	NA
KCNS3	55	0	55	0.035	NA
FASTK	55	0	55	0.042	NA
FBXO38	55	0	55	0.084	NA
RCBTB2	55	0	55	0.042	NA
PRKG2	55	0	55	0.036	NA
SIM1	55	0	55	0.018	NA
KCNG1	55	0	55	0.035	NA
TIE1	55	0	55	0.057	NA
TRIM56	55	0	55	0.043	NA
KCTD8	55	0	55	0.035	NA
IRAK3	55	0	55	0.035	NA
KLHL6	55	0	55	0.035	NA
KLHL26	55	0	55	0.043	NA
KLHL23	55	0	55	0.048	NA
ZBTB20	55	0	55	0.036	NA
NEK11	55	0	55	0.078	NA
G2E3	55	0	55	0.035	NA
TRIM73	55	0	55	0.036	NA
MYO3B	55	0	55	0.035	NA
STK32B	55	0	55	0.035	NA
STAT2	55	0	55	0.084	NA
GRK7	55	0	55	0.036	NA
PI4K2B	55	0	55	0.019	NA
CDK14	55	0	55	0.053	NA
TSSK1B	55	0	55	0.038	NA
KSR2	55	0	55	0.044	NA
FBXO10	55	0	55	0.04	NA
ISX	55	0	55	0.035	NA
KSR1	55	0	55	0.039	NA
MUSK	55	0	55	0.038	NA
PSKH2	55	0	55	0.036	NA
FBXL8	55	0	55	0.036	NA
DLX6	55	0	55	0.035	NA
PLCE1	55	0	55	0.021	NA
PIWIL2	55	0	55	0.039	NA
FBXO17	55	0	55	0.024	NA
TRIM74	55	0	55	0.043	NA
RARRES3	55	0	55	0.026	NA
KLHL36	55	0	55	0.041	NA
AMHR2	55	0	55	0.036	NA
MYOCD	55	0	55	0.022	NA
HOPX	55	0	55	0.023	NA
FBXL13	55	0	55	0.035	NA
FOXD4L6	55	0	55	0.04	NA
KCNA6	55	0	55	0.035	NA
2016-03-09	55	0	55	0.036	NA
KLHL13	55	0	55	0.048	NA
DCLK2	55	0	55	0.035	NA
STRADA	55	0	55	0.019	NA
SLC34A1	55	0	55	0.039	NA
CNOT6	55	0	55	0.02	NA
PIWIL4	55	0	55	0.038	NA
TRAF1	129	75	54	0.029	0.146
PRKCD	105	51	54	0.073	0.194
KRT31	93	39	54	0.046	0.345
CLK2	84	30	54	0.032	0.281
SGTA	65	11	54	0.043	0.517
XIAP	62	8	54	0.086	0.802
SMYD3	58	4	54	0.061	0.312
TP53RK	57	3	54	0.047	0.382
SH3RF2	55	1	54	0.118	0.622
MAPK15	55	1	54	0.049	0.453
LIMK2	55	1	54	0.039	0.339
PREB	55	1	54	0.038	0.261
MAP3K9	55	1	54	0.035	0.108
KAT5	100	47	53	0.226	0.59
MAP3K5	81	28	53	0.118	0.419
PPARA	71	18	53	0.046	0.356
RPS6KA2	71	18	53	0.021	0.243
CDK3	69	16	53	0.074	0.295
BIRC2	67	14	53	0.036	0.557
AXL	66	13	53	0.071	0.33
KCNH2	66	13	53	0.013	0.26
HDAC8	62	9	53	0.021	0.36
PIM1	59	6	53	0.089	0.532
UFD1L	58	5	53	0.02	0.59
AKT2	58	5	53	0.087	0.542
PDRG1	57	4	53	0.018	0.161
LUC7L2	57	4	53	0.116	0.805
TTC9C	56	3	53	0.034	0.477
FKBP4	56	3	53	0.078	0.756
EPHA1	55	2	53	0.037	0.172
NLRP12	55	2	53	0.048	0.445
PPIL2	55	2	53	0.062	0.209
TSSK2	55	2	53	0.078	0.19
USP50	55	2	53	0.039	0.363
NLRP3	55	2	53	0.019	0.224
AIPL1	55	2	53	0.019	0.223
PMF1	55	2	53	0.023	0.341
VIMP	53	0	53	0.001	NA
TCP1	103	51	52	0.057	0.238
TRIM27	95	43	52	0.17	0.563
FGFR1	76	24	52	0.062	0.298
HCK	55	3	52	0.184	0.827
EPHA4	55	3	52	0.048	0.307
FGFR3	55	3	52	0.088	0.518
RGS6	55	3	52	0.04	0.236
PIM2	55	3	52	0.039	0.257
FLT3	55	3	52	0.073	0.422
RGS11	55	3	52	0.045	0.304
DMRTA1	55	3	52	0.036	0.112
RAPSN	55	3	52	0.081	0.236
CSK	54	2	52	0.129	0.792
CAV1	127	76	51	0.063	0.164
CDK11B	99	48	51	0.013	0.105
TUFM	93	42	51	0.023	0.191
PTK2	76	25	51	0.201	0.575
TRIM37	76	25	51	0.038	0.301
MID1	67	16	51	0.018	0.242
CDK7	64	13	51	0.124	0.594
RBCK1	64	13	51	0.064	0.413
ERLEC1	58	7	51	0	0.146
BAG4	58	7	51	0.03	0.492
RPS6KC1	55	4	51	0.036	0.141
RPL29	55	4	51	0.026	0.599
FBXW8	55	4	51	0.036	0.579
ARMC5	55	4	51	0.039	0.148
KIAA1377	53	2	51	0.058	0.849
SRSF7	51	0	51	0.162	NA
SEC16A	51	0	51	0.026	NA
SRSF6	51	0	51	0.098	NA
ABL1	119	69	50	0.159	0.368
RPS3	119	69	50	0.057	0.223
RB1	114	64	50	0.098	0.376
PRMT1	88	38	50	0.049	0.289
ILF2	85	35	50	0.082	0.405
TBK1	84	34	50	0.121	0.437
RNF114	84	34	50	0.01	0.112
FBXL12	80	30	50	0.016	0.151
ASB17	59	9	50	0.034	0.209
NR3C2	59	9	50	0.055	0.429
PRR14L	59	9	50	0.016	0.174
MLF2	58	8	50	0.034	0.517
PTGDS	56	6	50	0.021	0.286
SLFN11	55	5	50	0.04	0.315
DDX39B	50	0	50	0.033	NA
SRSF11	50	0	50	0.077	NA
RPS6	98	49	49	0.057	0.264
DNAJA1	95	46	49	0.041	0.256
U2AF2	83	34	49	0.08	0.403
TAB1	76	27	49	0.07	0.365
WASL	65	16	49	0.132	0.415
KHDRBS1	65	16	49	0.189	0.739
BTK	64	15	49	0.154	0.497
BAX	60	11	49	0.043	0.553
SLC2A4	59	10	49	0.021	0.237
MMP2	56	7	49	0.017	0.281
FBXW5	55	6	49	0.051	0.447
KLHL38	55	6	49	0.067	0.433
IP6K2	55	6	49	0.06	0.272
AUP1	49	0	49	0.003	NA
PRKAR2A	49	0	49	0.019	NA
HTT	99	51	48	0.095	0.363
MET	87	39	48	0.075	0.275
P4HB	85	37	48	0.023	0.213
SAP18	82	34	48	0.045	0.271
WNK4	61	13	48	0.031	0.173
MED6	61	13	48	0.033	0.528
MIS12	55	7	48	0.02	0.147
STARD13	55	7	48	0.038	0.196
MARCKS	55	7	48	0.025	0.344
SDCBP	53	5	48	0.136	0.884
PLRG1	51	3	48	0.065	0.57
UBXN1	50	2	48	0.079	0.845
RAB3GAP2	48	0	48	0	NA
LARP1	48	0	48	0.074	NA
KCMF1	48	0	48	0.005	NA
CDK1	127	80	47	0.067	0.219
KRT18	103	56	47	0.041	0.23
SP1	101	54	47	0.242	0.57
HCFC1	94	47	47	0.033	0.2
STAU1	89	42	47	0.184	0.521
FASN	81	34	47	0.063	0.262
NME1	63	16	47	0.002	0.229
RAD52	57	10	47	0.061	0.486
PRKCE	56	9	47	0.081	0.513
PTGES3	55	8	47	0.063	0.555
GRK6	55	8	47	0.043	0.215
ANKHD1	47	0	47	0.006	NA
PTPN3	47	0	47	0.027	NA
DOCK7	47	0	47	0.058	NA
PKM	140	94	46	0.062	0.136
CFTR	107	61	46	0.033	0.189
WWP1	76	30	46	0.044	0.224
RNPS1	64	18	46	0.128	0.59
IGSF8	62	16	46	0.078	0.621
CAMK2B	58	12	46	0.053	0.35
PPIB	55	9	46	0.036	0.597
KLHL15	55	9	46	0.045	0.281
STK33	55	9	46	0.08	0.216
ASB4	55	9	46	0.049	0.388
TOMM70A	55	9	46	0.023	0.252
ASB6	55	9	46	0.088	0.285
TDRD9	55	9	46	0.038	0.167
STOML2	54	8	46	0.07	0.372
RPS25	54	8	46	0.15	0.694
ERG	46	0	46	0.139	NA
SRSF10	46	0	46	0.068	NA
MAGOH	61	16	45	0.14	0.656
TBP	59	14	45	0.212	0.761
ARHGEF2	58	13	45	0.046	0.437
SGK3	58	13	45	0.058	0.124
RPS15A	57	12	45	0.134	0.716
MAP3K12	55	10	45	0.036	0.181
EPHB6	55	10	45	0.097	0.323
GGA1	46	1	45	0.061	0.623
PHF1	45	0	45	0.06	NA
XPO1	86	42	44	0.106	0.407
SRSF1	74	30	44	0.187	0.528
VAV1	68	24	44	0.12	0.502
YES1	63	19	44	0.07	0.433
ZNF512B	62	18	44	0.047	0.339
CDK8	57	13	44	0.148	0.733
PRKX	57	13	44	0.035	0.091
RPS6KA6	55	11	44	0.09	0.304
FPGT-TNNI3K	55	11	44	0.018	0.07
RAB7A	54	10	44	0.022	0.455
H3F3A	45	1	44	0.096	0.881
HYOU1	45	1	44	0.026	0.687
UBE2J1	44	0	44	0.016	NA
RFC3	44	0	44	0.033	NA
TUBA1A	127	84	43	0.054	0.177
EPRS	103	60	43	0.018	0.104
C1QBP	69	26	43	0.084	0.485
RPL23A	59	16	43	0.098	0.633
SMG1	56	13	43	0.021	0.169
RGS7	55	12	43	0.048	0.236
OPTN	53	10	43	0.067	0.671
ATN1	43	0	43	0.11	NA
QKI	43	0	43	0.078	NA
RPS3A	89	47	42	0.083	0.334
SETDB1	86	44	42	0.091	0.301
ST13	77	35	42	0.016	0.119
PAFAH1B1	76	34	42	0.02	0.127
RNF111	76	34	42	0.053	0.272
TRIM41	69	27	42	0.088	0.311
TGFBR2	68	26	42	0.066	0.258
UBE2N	64	22	42	0.048	0.271
ATG5	57	15	42	0.013	0.38
PSMA7	57	15	42	0.131	0.578
MERTK	55	13	42	0.083	0.136
DAPK3	55	13	42	0.058	0.283
SGK2	55	13	42	0.081	0.126
MINK1	55	13	42	0.046	0.197
AKT3	55	13	42	0.04	0.165
ACVR1B	55	13	42	0.047	0.236
ITCH	49	7	42	0.238	0.844
NDEL1	49	7	42	0.097	0.62
IVNS1ABP	42	0	42	0.08	NA
DERL2	42	0	42	0.001	NA
DNAJC10	42	0	42	0.032	NA
HLA-B	42	0	42	0.046	NA
STAM2	42	0	42	0.053	NA
SETD8	42	0	42	0.057	NA
EPAS1	111	70	41	0.031	0.131
STAT3	110	69	41	0.146	0.348
SHC1	99	58	41	0.178	0.38
SON	80	39	41	0.016	0.135
ACVRL1	59	18	41	0.014	0.108
DNAJA3	58	17	41	0.113	0.484
PJA1	55	14	41	0.012	0.258
TNFRSF1B	55	14	41	0.09	0.566
CAMKV	55	14	41	0.082	0.16
MYH10	49	8	41	0.062	0.66
NGLY1	41	0	41	0.051	NA
RBBP8	41	0	41	0.069	NA
GBF1	41	0	41	0.017	NA
TAF15	41	0	41	0.165	NA
CHD3	87	47	40	0.075	0.273
RPS6KA1	81	41	40	0.051	0.186
DAP3	78	38	40	0.012	0.085
NEDD4	60	20	40	0.201	0.732
TJP1	56	16	40	0.028	0.262
RPL17	55	15	40	0.103	0.49
MSN	52	12	40	0.011	0.391
RFWD2	49	9	40	0.087	0.566
LYAR	47	7	40	0.068	0.625
TSG101	46	6	40	0.212	0.83
INSIG2	42	2	40	0.008	0.545
UBE2M	41	1	40	0.112	0.758
ALYREF	40	0	40	0.139	NA
GRIA1	40	0	40	0.022	NA
SFTPC	40	0	40	0.003	NA
LAMB2	40	0	40	0.001	NA
SRRM2	93	54	39	0.15	0.344
YY1	92	53	39	0.14	0.337
KPNA2	86	47	39	0.168	0.383
HSPH1	86	47	39	0.033	0.14
MAFG	73	34	39	0.039	0.197
LCK	71	32	39	0.102	0.392
FANCC	63	24	39	0.058	0.288
COPS7A	59	20	39	0.042	0.29
WNK1	58	19	39	0.063	0.402
MGEA5	57	18	39	0.025	0.21
PPP5C	56	17	39	0.143	0.358
EPHB1	55	16	39	0.083	0.169
CLU	52	13	39	0.128	0.561
TNFRSF14	45	6	39	0.195	0.745
FMNL1	45	6	39	0.055	0.533
TUBB3	42	3	39	0.097	0.73
RNF146	41	2	39	0.042	0.616
RAB14	41	2	39	0.054	0.579
EIF4B	41	2	39	0.096	0.788
UBXN6	39	0	39	0.068	NA
SERPINH1	39	0	39	0.185	NA
CCNC	39	0	39	0.107	NA
MTA3	39	0	39	0.141	NA
MCM7	77	39	38	0.182	0.476
PDGFRB	74	36	38	0.104	0.307
PDIA3	73	35	38	0.059	0.166
MCM5	72	34	38	0.102	0.291
SF3B1	72	34	38	0.124	0.418
BLM	72	34	38	0.057	0.252
PDIA6	52	14	38	0.041	0.39
TAF1	51	13	38	0.077	0.492
HAP1	49	11	38	0.032	0.505
HIST1H1A	49	11	38	0.048	0.497
PSMC4	48	10	38	0.075	0.579
RAD23A	47	9	38	0.227	0.799
TPI1	46	8	38	0.116	0.589
RFFL	43	5	38	0.03	0.373
PRRC2A	43	5	38	0.123	0.605
NUDT21	40	2	38	0.258	0.894
AIFM1	40	2	38	0.098	0.792
PPP6C	39	1	38	0.053	0.655
EIF2B1	38	0	38	0.02	NA
CDT1	38	0	38	0.093	NA
CLASP1	38	0	38	0.015	NA
PPFIBP1	38	0	38	0.067	NA
JARID2	38	0	38	0.013	NA
CDYL	38	0	38	0.049	NA
AEBP2	38	0	38	0.048	NA
EEF1A1	105	68	37	0.152	0.402
ATF3	71	34	37	0.114	0.339
TOP1	71	34	37	0.185	0.472
HP1BP3	71	34	37	0.077	0.233
TSSK3	67	30	37	0.039	0.198
MAP1LC3B	64	27	37	0.017	0.159
MED26	64	27	37	0.024	0.272
CDK18	57	20	37	0.137	0.374
PCGF3	55	18	37	0.049	0.184
SPSB3	55	18	37	0.037	0.118
AES	49	12	37	0.381	0.817
NEFL	44	7	37	0.08	0.445
TIMM50	44	7	37	0.116	0.656
HLA-A	37	0	37	0.097	NA
AIRE	37	0	37	0.332	NA
VAPA	37	0	37	0.071	NA
HNRNPH2	37	0	37	0.157	NA
TRAF2	161	125	36	0.036	0.118
CSE1L	79	43	36	0.046	0.171
KDR	76	40	36	0.059	0.171
FANCA	74	38	36	0.079	0.218
RPS6KA5	73	37	36	0.087	0.241
STK38	70	34	36	0.041	0.154
SFN	67	31	36	0.077	0.333
GTF2F1	50	14	36	0.074	0.491
KLC4	50	14	36	0.073	0.289
TUBGCP3	41	5	36	0.099	0.752
PPP1R8	38	2	36	0.099	0.643
ARF4	36	0	36	0.036	NA
CPSF7	36	0	36	0.113	NA
PRMT3	36	0	36	0.057	NA
RAB3GAP1	36	0	36	0.001	NA
GNMT	36	0	36	0.037	NA
M6PR	36	0	36	0.001	NA
SYNE1	36	0	36	0.002	NA
AKT1	150	115	35	0.113	0.227
STUB1	111	76	35	0.115	0.243
EZH2	96	61	35	0.11	0.311
MCM3	82	47	35	0.076	0.229
ALDOA	80	45	35	0.049	0.175
POLR2B	73	38	35	0.037	0.212
MTHFD1	70	35	35	0.052	0.188
RNF40	69	34	35	0.034	0.169
NPAS2	55	20	35	0.032	0.179
GNA12	55	20	35	0.069	0.152
RPL18A	49	14	35	0.099	0.59
MED12	48	13	35	0.079	0.515
TXLNA	46	11	35	0.047	0.423
FBXO2	36	1	35	0.019	0.51
KPNA6	35	0	35	0.095	NA
NHP2L1	35	0	35	0.119	NA
PMS2	35	0	35	0.072	NA
DCAF8	35	0	35	0.076	NA
ARG1	35	0	35	0.006	NA
LMNB2	35	0	35	0.004	NA
ASPSCR1	35	0	35	0.052	NA
RPS16	90	56	34	0.107	0.243
LZTS2	86	52	34	0.11	0.256
TAB2	85	51	34	0.1	0.237
RPL3	80	46	34	0.066	0.206
MARS	74	40	34	0.027	0.154
EPHA2	69	35	34	0.101	0.201
CRNKL1	68	34	34	0.017	0.087
HERC4	68	34	34	0.021	0.11
FBXL15	67	33	34	0.025	0.097
BLK	59	25	34	0.038	0.144
BMI1	53	19	34	0.409	0.823
CRMP1	50	16	34	0.097	0.476
ZC3H13	44	10	34	0.057	0.464
DNMT3B	41	7	34	0.142	0.639
KIF5B	35	1	34	0.171	0.882
KHDRBS2	34	0	34	0.178	NA
SH3BP4	34	0	34	0.066	NA
LAMTOR5	34	0	34	0.061	NA
TRIP4	34	0	34	0.146	NA
NUP50	34	0	34	0.067	NA
NMNAT1	34	0	34	0.054	NA
SRSF9	34	0	34	0.126	NA
UBOX5	34	0	34	0.038	NA
UBE4A	34	0	34	0.011	NA
TRIM13	34	0	34	0.019	NA
TGFBR1	78	45	33	0.064	0.232
EEF2	78	45	33	0.119	0.287
HSF1	71	38	33	0.114	0.336
IRF2	67	34	33	0.082	0.215
JAK1	61	28	33	0.132	0.348
CACYBP	57	24	33	0.057	0.235
ARNT	57	24	33	0.064	0.267
TNK2	55	22	33	0.178	0.418
RNF103	36	3	33	0.012	0.331
ATG12	35	2	33	0.082	0.728
SF3B4	34	1	33	0.313	0.897
NCSTN	34	1	33	0.134	0.854
F7	34	1	33	0.002	0.253
UBXN4	33	0	33	0.007	NA
SIL1	33	0	33	0	NA
HLA-C	33	0	33	0.026	NA
GPS1	33	0	33	0.112	NA
CBLB	33	0	33	0.235	NA
SHCBP1	33	0	33	0.006	NA
LTBP3	33	0	33	0.001	NA
COPS7B	33	0	33	0.108	NA
RBM15B	33	0	33	0.003	NA
BAIAP2L1	33	0	33	0.051	NA
SLC25A5	73	41	32	0.12	0.297
PKN1	68	36	32	0.059	0.218
SUMO4	67	35	32	0.04	0.209
FLII	67	35	32	0.02	0.1
PIAS1	66	34	32	0.168	0.438
AICDA	55	23	32	0.061	0.228
RAB11A	51	19	32	0.005	0.117
TRIM55	49	17	32	0.063	0.407
GORASP2	44	12	32	0.158	0.533
STMN1	40	8	32	0.032	0.43
COMT	40	8	32	0.008	0.206
DDOST	39	7	32	0.002	0.35
ARIH1	38	6	32	0.021	0.399
RBL2	38	6	32	0.102	0.609
KIAA1279	35	3	32	0.003	0.399
PSMB6	34	2	32	0.072	0.73
CPSF1	32	0	32	0.099	NA
DDX6	32	0	32	0.253	NA
KLC1	32	0	32	0.103	NA
SNRPA	32	0	32	0.228	NA
KCND3	32	0	32	0.056	NA
RILP	32	0	32	0	NA
SLC25A10	32	0	32	0.048	NA
POLR3C	32	0	32	0.071	NA
GRB2	154	123	31	0.213	0.305
YWHAG	122	91	31	0.128	0.204
VIM	100	69	31	0.196	0.32
FLNA	84	53	31	0.177	0.366
EIF3H	69	38	31	0.035	0.144
TP53BP1	65	34	31	0.14	0.409
CDK5	55	24	31	0.166	0.402
FER	55	24	31	0.048	0.182
PRPF31	47	16	31	0.161	0.553
LONRF1	46	15	31	0.046	0.317
EPB41L3	40	9	31	0.117	0.483
RPL24	38	7	31	0.233	0.795
HERPUD1	37	6	31	0.069	0.462
CDC20	35	4	31	0.284	0.817
DCX	34	3	31	0.13	0.486
CAPNS1	33	2	31	0.091	0.662
BAP1	31	0	31	0.031	NA
PCSK7	31	0	31	0	NA
METTL23	31	0	31	0.018	NA
PTGS2	31	0	31	0.114	NA
YOD1	31	0	31	0.007	NA
SVIP	31	0	31	0.005	NA
RBFOX2	31	0	31	0.126	NA
RUNX2	31	0	31	0.289	NA
PRDM14	31	0	31	0.046	NA
KLC2	31	0	31	0.105	NA
ZC3H18	31	0	31	0.04	NA
ORC4	31	0	31	0.085	NA
RNF34	31	0	31	0.1	NA
BFAR	31	0	31	0.021	NA
SESN2	31	0	31	0.007	NA
RPA1	123	93	30	0.15	0.266
JUN	107	77	30	0.213	0.365
SIN3A	94	64	30	0.099	0.219
ADRBK1	62	32	30	0.068	0.222
RPS6KB1	60	30	30	0.14	0.338
MOS	55	25	30	0.13	0.351
PTK6	55	25	30	0.09	0.194
MED31	44	14	30	0.07	0.456
MED29	44	14	30	0.038	0.382
MED10	44	14	30	0.031	0.412
MED19	44	14	30	0.077	0.416
PAK2	40	10	30	0.375	0.802
PPP3CA	38	8	30	0.117	0.397
GPN1	35	5	30	0.095	0.487
SRPK2	33	3	30	0.365	0.918
HPRT1	30	0	30	0.095	NA
KIAA1468	30	0	30	0.001	NA
NFYA	30	0	30	0.204	NA
MGRN1	30	0	30	0.063	NA
PPIG	30	0	30	0.072	NA
PEA15	30	0	30	0.029	NA
GZMB	30	0	30	0.052	NA
HBP1	30	0	30	0.147	NA
SLIRP	30	0	30	0.067	NA
IKBKB	111	82	29	0.079	0.169
RBM39	87	58	29	0.13	0.248
RPAP3	71	42	29	0.092	0.172
CREB1	60	31	29	0.184	0.43
RAD51	59	30	29	0.09	0.285
SERPINA1	48	19	29	0.002	0.099
ANXA7	44	15	29	0.14	0.546
MED17	39	10	29	0.12	0.577
MED18	39	10	29	0.025	0.36
KAT7	38	9	29	0.14	0.538
CRYAA	37	8	29	0.013	0.22
ATAD3A	37	8	29	0.01	0.358
CNOT8	34	5	29	0.006	0.258
UBR4	32	3	29	0.19	0.715
PLG	29	0	29	0.122	NA
WWP2	29	0	29	0.127	NA
NF1	29	0	29	0.145	NA
NCBP2	29	0	29	0.057	NA
CAPRIN1	29	0	29	0.152	NA
RING1	29	0	29	0.177	NA
EZH1	29	0	29	0.003	NA
DYNC1LI1	29	0	29	0.082	NA
MTF2	29	0	29	0.055	NA
WDR77	29	0	29	0.252	NA
PEX19	29	0	29	0.07	NA
HMGCR	29	0	29	0.004	NA
UBXN8	29	0	29	0.002	NA
PPP2R1A	94	66	28	0.063	0.174
PRKACA	78	50	28	0.087	0.266
PABPC1	62	34	28	0.193	0.443
TRAF3IP1	59	31	28	0.094	0.197
SMARCD1	55	27	28	0.128	0.325
CHEK2	54	26	28	0.104	0.258
UBQLN1	49	21	28	0.115	0.39
ITGB1	48	20	28	0.048	0.351
DISC1	45	17	28	0.087	0.477
TSC22D3	41	13	28	0.097	0.352
MLH1	40	12	28	0.122	0.605
SEL1L	37	9	28	0.015	0.186
RABEP1	37	9	28	0.033	0.262
ICAM1	35	7	28	0.205	0.766
SSR4	35	7	28	0.077	0.463
UBE4B	35	7	28	0.086	0.585
CORO1B	32	4	28	0.003	0.206
YBX3	29	1	28	0.149	0.831
TMED2	28	0	28	0.048	NA
TGIF1	28	0	28	0.244	NA
GTF2A1	28	0	28	0.104	NA
HMGB2	28	0	28	0.145	NA
SARS	28	0	28	0.028	NA
SNRPN	28	0	28	0.12	NA
MBD3	28	0	28	0.288	NA
RNF187	28	0	28	0.024	NA
MECOM	28	0	28	0.211	NA
OBFC1	28	0	28	0.103	NA
PLOD2	28	0	28	0.026	NA
SDF2L1	28	0	28	0.079	NA
VPS45	28	0	28	0.003	NA
IL24	28	0	28	0.063	NA
S100A14	28	0	28	0.049	NA
UMPS	28	0	28	0.072	NA
BLID	28	0	28	0.026	NA
PSMC3IP	28	0	28	0.038	NA
GLCE	28	0	28	0.005	NA
IL13RA2	28	0	28	0.018	NA
LYPD3	28	0	28	0.03	NA
EPSTI1	28	0	28	0.045	NA
GREB1	28	0	28	0.023	NA
YWHAE	98	71	27	0.208	0.342
KRT40	83	56	27	0.135	0.337
AHSA1	70	43	27	0.075	0.163
NFRKB	67	40	27	0.027	0.104
BCR	64	37	27	0.15	0.301
MAST2	61	34	27	0.088	0.183
BID	57	30	27	0.023	0.147
NR1H4	42	15	27	0.142	0.374
PRDX6	40	13	27	0.05	0.379
MED21	40	13	27	0.123	0.527
TMEM189-UBE2V1	37	10	27	0.081	0.458
HSPE1	30	3	27	0.065	0.611
TRIM8	30	3	27	0.126	0.629
ZBTB14	29	2	27	0.138	0.601
SRPRB	27	0	27	0.105	NA
SEMA4C	27	0	27	0.009	NA
MAN2B1	27	0	27	0.001	NA
GSS	27	0	27	0.054	NA
SSFA2	27	0	27	0.087	NA
FRMD6	27	0	27	0.085	NA
MLST8	27	0	27	0.045	NA
FIP1L1	27	0	27	0.153	NA
LRIG1	27	0	27	0.053	NA
HIF1A	109	83	26	0.11	0.209
CREBBP	103	77	26	0.241	0.412
HIST1H4A	91	65	26	0.267	0.393
TUBB2B	85	59	26	0.019	0.06
UBA1	77	51	26	0.1	0.196
PLEC	69	43	26	0.097	0.211
SMARCC2	60	34	26	0.219	0.389
PTMA	60	34	26	0.099	0.262
TRIM25	60	34	26	0.027	0.137
EPS15	45	19	26	0.177	0.441
DNAJB9	40	14	26	0.004	0.079
FLNB	37	11	26	0.171	0.592
ARF6	35	9	26	0.247	0.716
YLPM1	35	9	26	0.083	0.325
CRADD	33	7	26	0.056	0.266
UBE2S	31	5	26	0.093	0.465
DSP	31	5	26	0.174	0.735
POLR2D	30	4	26	0.083	0.595
CEP55	30	4	26	0.202	0.712
TKT	29	3	26	0.139	0.617
PAK4	27	1	26	0.208	0.585
PYGM	26	0	26	0.039	NA
LOXL2	26	0	26	0.076	NA
VWF	26	0	26	0.021	NA
TG	26	0	26	0.011	NA
SIRT3	26	0	26	0.037	NA
PABPN1	26	0	26	0.154	NA
PNKP	26	0	26	0.2	NA
GET4	26	0	26	0.133	NA
NR2E3	26	0	26	0.092	NA
MAN2A2	26	0	26	0.019	NA
GATA4	26	0	26	0.113	NA
SSX2	26	0	26	0.086	NA
WT1	26	0	26	0.157	NA
H2AFY2	26	0	26	0.062	NA
C10orf12	26	0	26	0.006	NA
IGLL5	26	0	26	0.003	NA
LIMA1	26	0	26	0.224	NA
PHF19	26	0	26	0.067	NA
HLX	26	0	26	0.046	NA
RRBP1	26	0	26	0.054	NA
TBPL2	26	0	26	0.005	NA
CENPA	26	0	26	0.227	NA
AMOT	74	49	25	0.06	0.089
BCL6	71	46	25	0.112	0.261
ATP5B	62	37	25	0.097	0.25
RPN2	59	34	25	0.019	0.084
MEOX2	57	32	25	0.143	0.381
PAK6	55	30	25	0.093	0.181
HNF1A	54	29	25	0.094	0.292
COPS2	48	23	25	0.136	0.371
RUNX1	41	16	25	0.234	0.588
AMOTL2	34	9	25	0.122	0.522
GAS7	34	9	25	0.006	0.245
HOXA9	29	4	25	0.125	0.405
PTPN23	29	4	25	0.177	0.538
LDLR	27	2	25	0.044	0.289
PSMB1	27	2	25	0.243	0.867
BUB1	27	2	25	0.129	0.761
CDC23	25	0	25	0.246	NA
KCTD12	25	0	25	0.042	NA
DHPS	25	0	25	0.086	NA
PPCDC	25	0	25	0.02	NA
HSD17B14	25	0	25	0.031	NA
KCNH1	25	0	25	0.076	NA
LZTFL1	25	0	25	0.054	NA
NT5C1A	25	0	25	0.008	NA
EDARADD	25	0	25	0.15	NA
2016-03-10	25	0	25	0.06	NA
ZNF341	25	0	25	0.012	NA
DCTPP1	25	0	25	0.114	NA
TNR	25	0	25	0.027	NA
KRTAP9-4	25	0	25	0.152	NA
2016-09-03	25	0	25	0.058	NA
CCDC184	25	0	25	0.055	NA
NPL	25	0	25	0.054	NA
C1orf50	25	0	25	0.008	NA
CTH	25	0	25	0.046	NA
RAD54L	25	0	25	0.009	NA
MED20	25	0	25	0.038	NA
MED27	25	0	25	0.075	NA
FOSL1	25	0	25	0.191	NA
POU1F1	25	0	25	0.073	NA
SF3B6	25	0	25	0.15	NA
CHTOP	25	0	25	0.09	NA
TMEM33	25	0	25	0.02	NA
IKBKE	116	92	24	0.113	0.227
CALM1	97	73	24	0.134	0.274
RAD21	78	54	24	0.092	0.21
IMMT	73	49	24	0.05	0.157
SF3B2	61	37	24	0.121	0.245
PGK1	60	36	24	0.087	0.191
MYLK2	58	34	24	0.05	0.141
TOLLIP	43	19	24	0.042	0.242
NCOA1	41	17	24	0.157	0.465
SF1	39	15	24	0.202	0.546
CPSF6	38	14	24	0.141	0.47
HAUS1	38	14	24	0.248	0.619
ALB	36	12	24	0.081	0.434
CCNB1	36	12	24	0.218	0.602
CLNS1A	34	10	24	0.096	0.481
MED14	34	10	24	0.223	0.644
MED30	34	10	24	0.123	0.459
DGCR8	33	9	24	0.107	0.371
WWOX	31	7	24	0.495	0.909
NOL3	30	6	24	0.076	0.323
CTSB	28	4	24	0.134	0.563
AMPH	27	3	24	0.033	0.515
ERH	26	2	24	0.174	0.683
NSFL1C	25	1	24	0.091	0.667
MAD2L2	24	0	24	0.088	NA
RSU1	24	0	24	0.061	NA
AVPR2	24	0	24	0.04	NA
ZFAND2B	24	0	24	0.012	NA
CLN6	24	0	24	0.003	NA
CACNA1C	24	0	24	0.093	NA
MED23	24	0	24	0.177	NA
RQCD1	24	0	24	0.084	NA
CBLC	24	0	24	0.3	NA
PRCP	24	0	24	0.001	NA
SH2D2A	24	0	24	0.132	NA
TRIM38	24	0	24	0.153	NA
MRC2	24	0	24	0.026	NA
NUCB1	24	0	24	0.082	NA
BIRC6	24	0	24	0.054	NA
APOBEC1	24	0	24	0.009	NA
MIB1	24	0	24	0.046	NA
NBEA	24	0	24	0.076	NA
VCPIP1	24	0	24	0.012	NA
UBXN2B	24	0	24	0.003	NA
PHKG2	24	0	24	0.072	NA
MBD2	24	0	24	0.18	NA
SMAD2	112	89	23	0.14	0.241
PRKCA	99	76	23	0.067	0.15
PSMA1	82	59	23	0.168	0.28
SOX2	74	51	23	0.17	0.394
TYK2	68	45	23	0.05	0.13
HDGF	67	44	23	0.152	0.302
RIF1	60	37	23	0.114	0.264
PAXIP1	58	35	23	0.223	0.452
CDR2	46	23	23	0.03	0.198
TXN2	41	18	23	0.036	0.242
FCHSD2	40	17	23	0.044	0.148
CBFA2T2	38	15	23	0.074	0.252
TAF8	36	13	23	0.03	0.198
PAWR	31	8	23	0.005	0.291
ARFGEF2	30	7	23	0.009	0.172
INO80E	29	6	23	0.072	0.373
COMMD1	28	5	23	0.169	0.579
CD40	28	5	23	0.199	0.63
CASP14	28	5	23	0.012	0.269
IQCJ-SCHIP1	25	2	23	0.066	0.557
CSDE1	24	1	23	0.187	0.691
PTP4A3	23	0	23	0.186	NA
VPS53	23	0	23	0.01	NA
ID2	23	0	23	0.218	NA
TXNDC11	23	0	23	0.042	NA
EMC1	23	0	23	0.041	NA
GOPC	23	0	23	0.151	NA
WRAP73	23	0	23	0.084	NA
SPAST	23	0	23	0.008	NA
CDC16	23	0	23	0.197	NA
SF3A2	23	0	23	0.39	NA
BZW2	23	0	23	0.093	NA
DHX9	97	75	22	0.139	0.225
HDAC2	91	69	22	0.204	0.36
DYNC1H1	87	65	22	0.068	0.135
UCHL1	62	40	22	0.056	0.163
HNRNPL	62	40	22	0.111	0.231
GANAB	57	35	22	0.023	0.116
EIF4A1	56	34	22	0.12	0.26
SMARCAD1	56	34	22	0.167	0.332
THRAP3	56	34	22	0.122	0.297
CXXC1	56	34	22	0.063	0.172
RPL23	41	19	22	0.284	0.579
MARK2	38	16	22	0.112	0.383
TAF3	35	13	22	0.03	0.211
NME1-NME2	35	13	22	0.11	0.416
PIK3C2B	31	9	22	0.176	0.393
SDCCAG3	28	6	22	0.124	0.33
DCTN2	27	5	22	0.265	0.647
INPPL1	27	5	22	0.321	0.757
LGALS7	26	4	22	0.034	0.328
MED25	25	3	22	0.218	0.693
IPO11	24	2	22	0.124	0.646
RAB11B	24	2	22	0.079	0.527
KHSRP	23	1	22	0.315	0.865
IMPDH2	23	1	22	0.246	0.713
TBCD	23	1	22	0.137	0.549
TSEN34	22	0	22	0	NA
GTF2E2	22	0	22	0.162	NA
PTGS1	22	0	22	0.001	NA
ZSWIM7	22	0	22	0.006	NA
RNF185	22	0	22	0.187	NA
CASP4	22	0	22	0.124	NA
ATP6AP1	22	0	22	0	NA
C19orf66	22	0	22	0.263	NA
TOM1	22	0	22	0.087	NA
MSH4	22	0	22	0.025	NA
SIK2	22	0	22	0.151	NA
NACA2	22	0	22	0.045	NA
CAB39	22	0	22	0.032	NA
LOC102724985	22	0	22	0.072	NA
CNOT10	22	0	22	0.046	NA
CENPH	22	0	22	0.014	NA
CAAP1	22	0	22	0.057	NA
FKBP15	22	0	22	0.06	NA
NAPA	22	0	22	0.089	NA
DGCR14	22	0	22	0.124	NA
TBC1D9B	22	0	22	0.066	NA
DCAF11	22	0	22	0.068	NA
MFN2	22	0	22	0.016	NA
GRWD1	22	0	22	0.168	NA
LRBA	22	0	22	0.115	NA
DDIAS	22	0	22	0.012	NA
INSIG1	22	0	22	0.016	NA
UBXN2A	22	0	22	0.013	NA
RBM23	22	0	22	0.113	NA
CEP19	22	0	22	0.044	NA
NMD3	22	0	22	0.052	NA
TTK	22	0	22	0.109	NA
VCPKMT	22	0	22	0.019	NA
NCDN	22	0	22	0.109	NA
TBC1D10B	22	0	22	0.013	NA
MAP7D3	22	0	22	0.015	NA
RAB10	22	0	22	0.093	NA
HOOK1	22	0	22	0.048	NA
ULK3	22	0	22	0.027	NA
C3orf17	22	0	22	0.016	NA
ARHGAP17	22	0	22	0.241	NA
NUPL1	22	0	22	0.098	NA
GZMK	22	0	22	0.07	NA
BRSK2	22	0	22	0.035	NA
PTPN9	22	0	22	0.019	NA
UBXN10	22	0	22	0.06	NA
TRIP12	22	0	22	0.128	NA
ANKZF1	22	0	22	0.065	NA
RHBDL3	22	0	22	0.012	NA
CASR	22	0	22	0.018	NA
ALS2	22	0	22	0.047	NA
DGAT2	22	0	22	0.012	NA
INF2	22	0	22	0.045	NA
SPC24	22	0	22	0.061	NA
UBXN11	22	0	22	0.172	NA
ARFGAP2	22	0	22	0.022	NA
PNO1	22	0	22	0.13	NA
PTCRA	22	0	22	0.012	NA
CCDC132	22	0	22	0.012	NA
H2AFJ	22	0	22	0.013	NA
FAM104A	22	0	22	0.013	NA
TMPRSS13	22	0	22	0.016	NA
HS1BP3	22	0	22	0.028	NA
CIDEC	22	0	22	0.013	NA
CCDC134	22	0	22	0.023	NA
SERPINB12	22	0	22	0.026	NA
POTEE	22	0	22	0.056	NA
CHUK	80	59	21	0.208	0.346
GNAI2	65	44	21	0.047	0.153
TANK	57	36	21	0.096	0.192
RAN	55	34	21	0.11	0.264
SNRPE	55	34	21	0.077	0.168
CHTF18	55	34	21	0.028	0.084
NFIC	55	34	21	0.052	0.139
SENP3	55	34	21	0.073	0.161
IARS2	55	34	21	0.104	0.176
GTF2IRD2	55	34	21	0.048	0.133
TYMP	55	34	21	0.023	0.075
DSN1	55	34	21	0.07	0.13
BIRC3	43	22	21	0.128	0.357
NUP54	38	17	21	0.042	0.148
TNF	36	15	21	0.098	0.33
MAPK8IP2	35	14	21	0.081	0.251
MED16	34	13	21	0.06	0.407
MED24	34	13	21	0.179	0.534
LPP	32	11	21	0.033	0.219
RPS13	32	11	21	0.335	0.738
MAP2K1	31	10	21	0.312	0.652
PRDX3	30	9	21	0.124	0.488
TRAF4	30	9	21	0.222	0.637
KPNA4	29	8	21	0.175	0.371
S100A7	29	8	21	0.069	0.327
UNC119	28	7	21	0.276	0.693
TTC1	28	7	21	0.052	0.497
OTULIN	26	5	21	0.004	0.201
VAC14	25	4	21	0.121	0.4
GABARAPL1	24	3	21	0.187	0.734
GBAS	24	3	21	0.117	0.642
TJP2	22	1	21	0.175	0.674
COG5	22	1	21	0.07	0.237
COG4	22	1	21	0.066	0.251
CLK1	21	0	21	0.086	NA
MTNR1B	21	0	21	0.062	NA
GATA2	21	0	21	0.397	NA
ING4	21	0	21	0.114	NA
ARFIP2	21	0	21	0.14	NA
CLN5	21	0	21	0.024	NA
PICALM	21	0	21	0.138	NA
MTNR1A	21	0	21	0.048	NA
MSH3	21	0	21	0.083	NA
DBNL	21	0	21	0.125	NA
EMC3	21	0	21	0.053	NA
STT3A	21	0	21	0.055	NA
DNAJC11	21	0	21	0.061	NA
PAFAH1B2	21	0	21	0.154	NA
JADE2	21	0	21	0.011	NA
ARL5A	21	0	21	0.053	NA
KRT85	21	0	21	0.111	NA
ANAPC11	21	0	21	0.041	NA
KPNB1	97	77	20	0.057	0.106
NR1I2	69	49	20	0.04	0.116
PSMA4	62	42	20	0.079	0.185
BSG	56	36	20	0.009	0.051
PHGDH	54	34	20	0.126	0.229
BCLAF1	54	34	20	0.08	0.211
MED4	42	22	20	0.104	0.338
IKZF3	39	19	20	0.266	0.512
TP73	31	11	20	0.474	0.767
CDC25A	26	6	20	0.307	0.62
SNAI1	26	6	20	0.285	0.626
RNF19A	24	4	20	0.015	0.248
HDAC11	24	4	20	0.251	0.775
MAPK10	23	3	20	0.226	0.646
MAPKAPK5	23	3	20	0.106	0.439
RLIM	23	3	20	0.114	0.534
HMOX2	22	2	20	0.146	0.542
BTBD2	22	2	20	0.185	0.59
STK4	22	2	20	0.176	0.774
NIPSNAP1	22	2	20	0.056	0.452
PRKAG1	22	2	20	0.107	0.37
ATXN10	22	2	20	0.114	0.463
COMMD6	22	2	20	0.029	0.165
BANF1	21	1	20	0.181	0.746
ITFG1	20	0	20	0.007	NA
DNAJC19	20	0	20	0.055	NA
HMOX1	20	0	20	0.039	NA
MED13L	20	0	20	0.04	NA
AFAP1L2	20	0	20	0.088	NA
NUTF2	20	0	20	0.007	NA
TH	20	0	20	0.174	NA
NELFB	20	0	20	0.371	NA
HABP4	20	0	20	0.187	NA
HMGN3	20	0	20	0.1	NA
DFFA	20	0	20	0.178	NA
CREG1	20	0	20	0.026	NA
HMG20A	20	0	20	0.147	NA
ARL4A	20	0	20	0.061	NA
SAP25	20	0	20	0.12	NA
NUTM1	20	0	20	0.111	NA
CCDC107	20	0	20	0.074	NA
FEZ2	20	0	20	0.041	NA
ZBTB7B	20	0	20	0.255	NA
SUN2	20	0	20	0.034	NA
S100A2	20	0	20	0.07	NA
PLAG1	20	0	20	0.084	NA
SPRY1	20	0	20	0.281	NA
SLC2A2	20	0	20	0.065	NA
HN1	20	0	20	0.011	NA
SERTAD3	20	0	20	0.086	NA
ANXA8L1	20	0	20	0.01	NA
LARP7	20	0	20	0.175	NA
HSP90AA1	185	166	19	0.201	0.253
SMARCE1	65	46	19	0.164	0.28
DAPK1	57	38	19	0.05	0.125
CDK5R1	55	36	19	0.083	0.132
ACLY	54	35	19	0.1	0.176
SYNCRIP	53	34	19	0.249	0.371
TSC22D1	44	25	19	0.152	0.42
MAPT	43	24	19	0.323	0.564
GLB1	37	18	19	0.012	0.1
ATP1A1	35	16	19	0.117	0.344
TINF2	32	13	19	0.095	0.31
KRT13	31	12	19	0.121	0.421
MED13	29	10	19	0.081	0.43
NACA	28	9	19	0.085	0.359
ERRFI1	28	9	19	0.151	0.327
PSMA6	27	8	19	0.358	0.753
HIST1H2AB	26	7	19	0.196	0.573
HFE	25	6	19	0.001	0.088
DZIP3	22	3	19	0.241	0.63
MAPK13	22	3	19	0.082	0.274
DNM3	22	3	19	0.169	0.414
JMJD6	21	2	19	0.126	0.626
PSMB3	21	2	19	0.323	0.792
TLR4	20	1	19	0.188	0.582
SPTLC1	19	0	19	0.081	NA
ATP6V1C1	19	0	19	0.013	NA
EDEM1	19	0	19	0.005	NA
MLLT3	19	0	19	0.262	NA
CARHSP1	19	0	19	0.139	NA
IST1	19	0	19	0.07	NA
HSPBP1	19	0	19	0.171	NA
CPVL	19	0	19	0.091	NA
POLR1E	19	0	19	0.071	NA
DUSP1	19	0	19	0.161	NA
E2F6	19	0	19	0.108	NA
ZMYND11	19	0	19	0.348	NA
EFHD2	19	0	19	0.083	NA
C1orf35	19	0	19	0.215	NA
WDR33	19	0	19	0.131	NA
GAA	19	0	19	0.076	NA
IKBIP	19	0	19	0.11	NA
PUM1	19	0	19	0.197	NA
HIP1	19	0	19	0.101	NA
ST14	19	0	19	0.071	NA
MALT1	19	0	19	0.179	NA
EDA2R	19	0	19	0.028	NA
ANGPTL4	19	0	19	0.184	NA
IFT57	19	0	19	0.091	NA
PARP10	19	0	19	0.044	NA
DEDD	19	0	19	0.128	NA
KLK9	19	0	19	0.107	NA
PLIN4	19	0	19	0.012	NA
BEX1	19	0	19	0.114	NA
ATG4D	19	0	19	0.023	NA
QDPR	19	0	19	0.099	NA
PRSS50	19	0	19	0.06	NA
CASC3	19	0	19	0.131	NA
AGR3	19	0	19	0.086	NA
DEDD2	19	0	19	0.022	NA
SCGB2A2	19	0	19	0.015	NA
KLK5	19	0	19	0.067	NA
CDH13	19	0	19	0.043	NA
ATP1A3	19	0	19	0.066	NA
C1orf109	19	0	19	0.429	NA
SRSF5	19	0	19	0.44	NA
CHMP2A	19	0	19	0.03	NA
UBB	73	55	18	0.228	0.329
DDX3X	61	43	18	0.231	0.398
HSPA2	56	38	18	0.135	0.248
COPS4	53	35	18	0.112	0.21
HNRNPR	52	34	18	0.329	0.476
DHX30	52	34	18	0.11	0.198
CBX5	52	34	18	0.139	0.233
PUF60	52	34	18	0.171	0.367
KRTAP9-2	48	30	18	0.074	0.164
FAM161A	43	25	18	0.208	0.389
ZNF638	35	17	18	0.066	0.259
APOA1	33	15	18	0.049	0.12
GADD45G	30	12	18	0.177	0.452
ASGR2	26	8	18	0.001	0.063
BCAP31	26	8	18	0.124	0.37
ASL	25	7	18	0.026	0.184
CAPN3	25	7	18	0.03	0.196
TELO2	24	6	18	0.144	0.398
CD3D	24	6	18	0.012	0.151
ATAD3B	24	6	18	0.111	0.335
PRPF4	24	6	18	0.181	0.534
FAM118B	23	5	18	0.147	0.359
CDC42EP1	23	5	18	0.117	0.26
PDCD6	23	5	18	0.251	0.542
HAUS2	22	4	18	0.132	0.518
PKP1	22	4	18	0.068	0.317
TPD52L2	22	4	18	0.119	0.461
EEA1	22	4	18	0.129	0.445
ADCK3	22	4	18	0.071	0.216
FLG	22	4	18	0.039	0.201
HR	21	3	18	0.113	0.323
FZR1	21	3	18	0.269	0.764
AP1G1	21	3	18	0.083	0.331
PSMB4	21	3	18	0.322	0.738
IFT20	20	2	18	0.217	0.536
RGL2	20	2	18	0.075	0.351
ZYX	19	1	18	0.309	0.873
HBZ	18	0	18	0.115	NA
SMS	18	0	18	0.082	NA
RPTOR	18	0	18	0.258	NA
MAPRE3	18	0	18	0.195	NA
HSPG2	18	0	18	0.21	NA
TMEM67	18	0	18	0.008	NA
GPX7	18	0	18	0.133	NA
METTL21C	18	0	18	0.047	NA
DNAJC1	18	0	18	0.008	NA
CASP12	18	0	18	0.046	NA
BASP1	18	0	18	0.07	NA
PWP1	18	0	18	0.184	NA
METTL20	18	0	18	0.019	NA
RAP1GDS1	18	0	18	0.177	NA
EPM2A	18	0	18	0.09	NA
EEF2KMT	18	0	18	0.007	NA
DPH1	18	0	18	0.043	NA
TMEM62	18	0	18	0.01	NA
TMEM132A	18	0	18	0.035	NA
LCT	18	0	18	0.045	NA
DMKN	18	0	18	0.053	NA
HTR3A	18	0	18	0.009	NA
ANKS1A	18	0	18	0.136	NA
CLINT1	18	0	18	0.216	NA
EHHADH	18	0	18	0.256	NA
KRT9	18	0	18	0.314	NA
KRT1	18	0	18	0.374	NA
KRT10	18	0	18	0.363	NA
RAB27A	18	0	18	0.135	NA
FUBP3	18	0	18	0.238	NA
GSE1	18	0	18	0.263	NA
MAPKAP1	18	0	18	0.153	NA
PIK3R4	18	0	18	0.078	NA
CTSC	18	0	18	0.037	NA
ALDH1B1	18	0	18	0.071	NA
ATRN	18	0	18	0.04	NA
LGMN	18	0	18	0.044	NA
TUBG2	18	0	18	0.007	NA
RHOT2	18	0	18	0.046	NA
WFS1	18	0	18	0.01	NA
DDX5	85	68	17	0.248	0.338
GOLGA2	78	61	17	0.212	0.36
IRF3	60	43	17	0.085	0.188
PPARD	59	42	17	0.098	0.187
CTCF	51	34	17	0.071	0.168
DDX21	51	34	17	0.185	0.344
RNF8	47	30	17	0.044	0.128
TAF10	42	25	17	0.161	0.313
KRTAP10-5	36	19	17	0.151	0.35
ATXN3	35	18	17	0.225	0.463
PARK7	31	14	17	0.198	0.425
RASA1	29	12	17	0.404	0.687
MED22	27	10	17	0.071	0.323
PYCARD	22	5	17	0.034	0.362
CASP1	22	5	17	0.165	0.514
MRPS23	22	5	17	0.192	0.518
GRIP1	21	4	17	0.236	0.545
CASP6	20	3	17	0.312	0.662
LATS1	19	2	17	0.43	0.854
NLRC4	19	2	17	0.021	0.271
TNFSF10	19	2	17	0.131	0.354
NUCB2	19	2	17	0.046	0.439
POLR3H	18	1	17	0.047	0.33
SNRK	17	0	17	0.072	NA
ARF1	17	0	17	0.128	NA
MOB1B	17	0	17	0.06	NA
AOX1	17	0	17	0.001	NA
KIF1B	17	0	17	0.272	NA
RAE1	17	0	17	0.345	NA
PRKCSH	17	0	17	0.137	NA
ALDH7A1	17	0	17	0.169	NA
RECQL4	17	0	17	0.083	NA
NDN	17	0	17	0.252	NA
ZDHHC17	17	0	17	0.394	NA
KIAA1549	17	0	17	0.014	NA
SMARCD3	17	0	17	0.231	NA
NECAP1	17	0	17	0.119	NA
CCDC153	17	0	17	0.016	NA
RASSF2	17	0	17	0.196	NA
TOR1AIP2	17	0	17	0.156	NA
TOR1B	17	0	17	0.009	NA
LIN9	17	0	17	0.025	NA
BCAS2	17	0	17	0.335	NA
UBTD1	17	0	17	0.033	NA
EVL	17	0	17	0.244	NA
RTP5	17	0	17	0.382	NA
NR3C1	99	83	16	0.173	0.265
SNRNP70	67	51	16	0.156	0.237
NANS	56	40	16	0.078	0.168
ARNTL	55	39	16	0.068	0.122
RAD50	50	34	16	0.079	0.176
SNRPD3	50	34	16	0.119	0.23
CRK	46	30	16	0.418	0.572
PLK1	46	30	16	0.312	0.474
MED28	44	28	16	0.191	0.344
CDK2AP1	34	18	16	0.049	0.143
TAX1BP1	33	17	16	0.027	0.17
ECT2	30	14	16	0.402	0.653
MED9	30	14	16	0.139	0.369
FHOD1	27	11	16	0.122	0.266
ESPL1	25	9	16	0.008	0.129
CAMSAP2	25	9	16	0.043	0.151
EPB41L2	25	9	16	0.152	0.339
NFATC2	25	9	16	0.207	0.441
MYH14	25	9	16	0.033	0.261
CDK5RAP2	25	9	16	0.062	0.317
AKAP9	23	7	16	0.221	0.583
MAGEH1	23	7	16	0.059	0.204
AP1B1	23	7	16	0.234	0.505
RALGDS	22	6	16	0.061	0.357
DYRK1A	22	6	16	0.363	0.655
UBE2R2	22	6	16	0.1	0.397
MRPS18B	22	6	16	0.126	0.339
L3MBTL1	22	6	16	0.09	0.305
MAP2K4	21	5	16	0.23	0.527
RPS28	20	4	16	0.246	0.749
SHH	18	2	16	0	0.102
ADAM10	18	2	16	0.11	0.298
MICALL1	18	2	16	0.045	0.317
POLR2I	17	1	16	0.151	0.498
STRAP	17	1	16	0.332	0.854
CDC45	17	1	16	0.163	0.474
PHF6	17	1	16	0.22	0.645
FBXO7	16	0	16	0.179	NA
AQR	16	0	16	0.013	NA
CIT	16	0	16	0.062	NA
MSX2	16	0	16	0.102	NA
AGER	16	0	16	0.154	NA
TLE2	16	0	16	0.053	NA
UGGT2	16	0	16	0.059	NA
GSTK1	16	0	16	0.391	NA
HOXA3	16	0	16	0.058	NA
CPD	16	0	16	0.023	NA
HEY2	16	0	16	0.303	NA
HEY1	16	0	16	0.059	NA
SARAF	16	0	16	0.008	NA
FABP5	16	0	16	0.071	NA
DAG1	16	0	16	0.26	NA
NGFR	16	0	16	0.38	NA
PIGS	16	0	16	0.016	NA
CLPX	16	0	16	0.176	NA
ITGA3	16	0	16	0.053	NA
PLXNA1	16	0	16	0.043	NA
ERO1L	16	0	16	0.07	NA
LAMB1	16	0	16	0.127	NA
ERO1LB	16	0	16	0.058	NA
COL6A1	16	0	16	0.026	NA
KDM4B	16	0	16	0.079	NA
PPP1R13B	16	0	16	0.234	NA
MAFB	16	0	16	0.082	NA
HHEX	16	0	16	0.095	NA
DBP	16	0	16	0.11	NA
TCL1A	16	0	16	0.29	NA
MAF	16	0	16	0.294	NA
HLF	16	0	16	0.109	NA
BATF	16	0	16	0.18	NA
HERC1	16	0	16	0.143	NA
JDP2	16	0	16	0.224	NA
SOX8	16	0	16	0.062	NA
BATF2	16	0	16	0.164	NA
MOK	16	0	16	0.075	NA
BBS7	16	0	16	0.059	NA
PPP3CB	16	0	16	0.098	NA
CREB5	16	0	16	0.423	NA
VRK1	16	0	16	0.188	NA
SNAPC5	16	0	16	0.048	NA
DACH1	16	0	16	0.259	NA
EDF1	16	0	16	0.202	NA
SPIB	16	0	16	0.231	NA
STAT4	16	0	16	0.12	NA
GAD1	16	0	16	0.237	NA
EN1	16	0	16	0.035	NA
ASCC1	16	0	16	0.154	NA
PHOX2A	16	0	16	0.123	NA
KMT2C	16	0	16	0.103	NA
HOXC8	16	0	16	0.279	NA
ELOF1	16	0	16	0.067	NA
EPHB4	16	0	16	0.083	NA
SLC4A8	16	0	16	0.035	NA
NEFM	16	0	16	0.137	NA
CHL1	16	0	16	0.035	NA
NAT14	16	0	16	0.038	NA
MAZ	16	0	16	0.096	NA
HJURP	16	0	16	0.068	NA
C1orf94	16	0	16	0.408	NA
RNF138	16	0	16	0.17	NA
PEX14	16	0	16	0.168	NA
NAAA	16	0	16	0.057	NA
YTHDF2	16	0	16	0.22	NA
TBC1D1	16	0	16	0.14	NA
UCP3	16	0	16	0.12	NA
UCP2	16	0	16	0.12	NA
DENND4A	16	0	16	0.161	NA
KRT33B	16	0	16	0.156	NA
MEX3B	16	0	16	0.163	NA
SUV420H1	16	0	16	0.082	NA
KIF1C	16	0	16	0.194	NA
KRT35	16	0	16	0.086	NA
CEP95	16	0	16	0.124	NA
EML3	16	0	16	0.058	NA
RASAL2	16	0	16	0.142	NA
KRT34	16	0	16	0.089	NA
KRTAP19-5	16	0	16	0.108	NA
MPRIP	16	0	16	0.211	NA
KRT37	16	0	16	0.021	NA
FAM65B	16	0	16	0.059	NA
MIEF1	16	0	16	0.036	NA
CDK17	16	0	16	0.223	NA
KRT82	16	0	16	0.085	NA
PLA2G12A	16	0	16	0.052	NA
RALGPS2	16	0	16	0.11	NA
SH3BP5L	16	0	16	0.092	NA
ZC3HC1	16	0	16	0.172	NA
HSPB6	16	0	16	0.07	NA
MPHOSPH9	16	0	16	0.063	NA
FRYL	16	0	16	0.059	NA
LTB4R	16	0	16	0.033	NA
RSRC1	16	0	16	0.097	NA
LSR	16	0	16	0.165	NA
DDX27	16	0	16	0.112	NA
RAI14	16	0	16	0.163	NA
SYNPO2	16	0	16	0.124	NA
HIVEP2	16	0	16	0.122	NA
TMEM102	16	0	16	0.021	NA
PPP1R3D	16	0	16	0.176	NA
CFAP20	16	0	16	0.023	NA
MAGOHB	16	0	16	0.263	NA
SYNPO	16	0	16	0.094	NA
OSBPL3	16	0	16	0.134	NA
VANGL2	16	0	16	0.024	NA
KIAA0930	16	0	16	0.213	NA
CCNY	16	0	16	0.053	NA
PARD3B	16	0	16	0.147	NA
NCKIPSD	16	0	16	0.337	NA
FRY	16	0	16	0.022	NA
FAM13B	16	0	16	0.095	NA
SAMD4A	16	0	16	0.119	NA
PANK2	16	0	16	0.097	NA
GP1BA	16	0	16	0.159	NA
PFKFB2	16	0	16	0.196	NA
LRFN1	16	0	16	0.063	NA
SAMD4B	16	0	16	0.123	NA
SAMSN1	16	0	16	0.216	NA
GCDH	16	0	16	0.188	NA
CKAP5	16	0	16	0.408	NA
HEXA	16	0	16	0.179	NA
RPF2	16	0	16	0.126	NA
PRMT8	16	0	16	0.033	NA
TOX4	16	0	16	0.266	NA
PPP2CA	90	75	15	0.136	0.21
AURKB	84	69	15	0.145	0.208
FYN	77	62	15	0.129	0.182
SMAD4	62	47	15	0.246	0.381
QARS	61	46	15	0.162	0.227
CCT3	57	42	15	0.18	0.266
AARS	57	42	15	0.058	0.121
RPS6KA3	55	40	15	0.076	0.164
TYRO3	55	40	15	0.078	0.156
ATM	38	23	15	0.303	0.462
DTNB	32	17	15	0.072	0.185
RCHY1	30	15	15	0.144	0.354
HECW2	28	13	15	0.371	0.695
SPP1	28	13	15	0.135	0.378
MED11	25	10	15	0.1	0.321
VAPB	23	8	15	0.072	0.269
CARD11	22	7	15	0.072	0.27
ITPR1	22	7	15	0.113	0.33
RABGAP1	22	7	15	0.035	0.189
RPS11	22	7	15	0.483	0.829
NUB1	22	7	15	0.101	0.27
CREB3L3	20	5	15	0.028	0.215
TSHR	18	3	15	0.109	0.434
PLA2G2A	17	2	15	0.132	0.476
SRXN1	17	2	15	0.071	0.552
OFD1	17	2	15	0.036	0.463
ARAP1	16	1	15	0.142	0.401
NELFE	16	1	15	0.236	0.443
MYCBP2	16	1	15	0.232	0.582
PI4KB	16	1	15	0.106	0.183
P3H1	16	1	15	0.129	0.662
POU5F1	15	0	15	0.11	NA
BRF2	15	0	15	0.117	NA
CNOT4	15	0	15	0.086	NA
TRIM45	15	0	15	0.048	NA
MAP1LC3C	15	0	15	0.076	NA
WDFY3	15	0	15	0.178	NA
MYRIP	15	0	15	0.143	NA
ARFIP1	15	0	15	0.051	NA
POLR2F	15	0	15	0.167	NA
U2AF1L4	15	0	15	0.031	NA
MAP4	15	0	15	0.357	NA
ZFP36L1	15	0	15	0.133	NA
PDX1	15	0	15	0.101	NA
MAP7	15	0	15	0.019	NA
DTX1	15	0	15	0.189	NA
GIT1	15	0	15	0.333	NA
RAC2	15	0	15	0.158	NA
RHOG	15	0	15	0.082	NA
HSD17B11	15	0	15	0.018	NA
VPS4A	15	0	15	0.067	NA
RPL28	15	0	15	0.357	NA
CTSZ	15	0	15	0.144	NA
GGH	15	0	15	0.11	NA
CHPF	15	0	15	0.061	NA
ECE1	15	0	15	0.019	NA
HIST1H1D	15	0	15	0.232	NA
LRFN4	15	0	15	0.018	NA
AGA	15	0	15	0.016	NA
PRF1	15	0	15	0.018	NA
PON2	15	0	15	0.18	NA
PIGK	15	0	15	0.024	NA
SORL1	15	0	15	0.153	NA
NUP85	15	0	15	0.196	NA
SLC25A22	15	0	15	0.087	NA
EMILIN2	15	0	15	0.018	NA
PPT1	15	0	15	0.093	NA
LAMA5	15	0	15	0.044	NA
NCLN	15	0	15	0.141	NA
B4GALT3	15	0	15	0.017	NA
CHST10	15	0	15	0.019	NA
MAGT1	15	0	15	0.048	NA
POGLUT1	15	0	15	0.016	NA
EMC7	15	0	15	0.018	NA
CNNM3	15	0	15	0.346	NA
KIAA1161	15	0	15	0.016	NA
RIOK1	15	0	15	0.141	NA
MEGF8	15	0	15	0.074	NA
TMCO1	15	0	15	0.032	NA
SLC25A24	15	0	15	0.049	NA
GLA	15	0	15	0.02	NA
SCARB1	15	0	15	0.145	NA
B3GALNT2	15	0	15	0.016	NA
PPM1F	15	0	15	0.095	NA
GUSB	15	0	15	0.047	NA
FUCA2	15	0	15	0.056	NA
ACOT9	15	0	15	0.073	NA
PLD3	15	0	15	0.196	NA
ALG1	15	0	15	0.067	NA
APMAP	15	0	15	0.137	NA
TPP1	15	0	15	0.13	NA
GCAT	15	0	15	0.08	NA
AGK	15	0	15	0.079	NA
SUN1	15	0	15	0.047	NA
CNTNAP1	15	0	15	0.281	NA
TTC27	15	0	15	0.133	NA
FLG2	15	0	15	0.102	NA
PXDN	15	0	15	0.022	NA
CERCAM	15	0	15	0.019	NA
QPCTL	15	0	15	0.181	NA
ECEL1	15	0	15	0.017	NA
TFB2M	15	0	15	0.061	NA
MANBA	15	0	15	0.016	NA
B4GAT1	15	0	15	0.047	NA
AASDHPPT	15	0	15	0.209	NA
NRROS	15	0	15	0.016	NA
IGF2R	15	0	15	0.129	NA
TTC17	15	0	15	0.018	NA
POMGNT2	15	0	15	0.058	NA
ICAM5	15	0	15	0.027	NA
TMEM201	15	0	15	0.043	NA
GNS	15	0	15	0.24	NA
DNASE2	15	0	15	0.03	NA
PLBD2	15	0	15	0.016	NA
TFR2	15	0	15	0.016	NA
COLGALT2	15	0	15	0.03	NA
PTPMT1	15	0	15	0.225	NA
ICAM4	15	0	15	0.035	NA
PTGFRN	15	0	15	0.02	NA
SERPINB1	15	0	15	0.022	NA
FBN2	15	0	15	0.047	NA
POFUT1	15	0	15	0.032	NA
NEU1	15	0	15	0.062	NA
NDUFS7	15	0	15	0.027	NA
LTBP4	15	0	15	0.15	NA
CHPF2	15	0	15	0.016	NA
TUSC3	15	0	15	0.049	NA
PLA2G15	15	0	15	0.019	NA
TMEM231	15	0	15	0.016	NA
PRSS21	15	0	15	0.018	NA
NPTN	15	0	15	0.016	NA
ALPL	15	0	15	0.125	NA
COCH	15	0	15	0.023	NA
SUSD1	15	0	15	0.017	NA
DPM1	15	0	15	0.128	NA
LMF2	15	0	15	0.046	NA
TMEM131	15	0	15	0.017	NA
TMEM214	15	0	15	0.017	NA
NOMO3	15	0	15	0.058	NA
TMEM245	15	0	15	0.016	NA
TMEM2	15	0	15	0.016	NA
TXNDC15	15	0	15	0.062	NA
KDELC2	15	0	15	0.016	NA
ACP2	15	0	15	0.021	NA
H6PD	15	0	15	0.044	NA
IGSF3	15	0	15	0.016	NA
NAGA	15	0	15	0.058	NA
EDEM3	15	0	15	0.016	NA
MAN2B2	15	0	15	0.016	NA
SGSH	15	0	15	0.022	NA
SEL1L3	15	0	15	0.017	NA
ITFG3	15	0	15	0.016	NA
TCTN3	15	0	15	0.018	NA
ADGRG6	15	0	15	0.016	NA
HEPH	15	0	15	0.016	NA
SLC25A21	15	0	15	0.016	NA
SPCS3	15	0	15	0.016	NA
TCTN2	15	0	15	0.016	NA
NAGLU	15	0	15	0.016	NA
LRIG2	15	0	15	0.016	NA
TTC13	15	0	15	0.016	NA
C6orf89	15	0	15	0.016	NA
CILP2	15	0	15	0.016	NA
ENPP3	15	0	15	0.016	NA
KIAA0922	15	0	15	0.016	NA
MGAT3	15	0	15	0.016	NA
PCYOX1L	15	0	15	0.017	NA
SIAE	15	0	15	0.016	NA
UGT8	15	0	15	0.016	NA
VWDE	15	0	15	0.016	NA
CSRP1	15	0	15	0.229	NA
TRIM5	15	0	15	0.185	NA
HIST1H2AG	15	0	15	0.247	NA
YWHAQ	94	80	14	0.304	0.363
PPP1CC	73	59	14	0.217	0.269
KDM1A	69	55	14	0.248	0.374
SREBF1	64	50	14	0.112	0.21
MAPK8	62	48	14	0.305	0.399
TUBA1C	52	38	14	0.197	0.253
[truncated: 5,457 more rows]

## Sheet: N2 PDEG-Interacting Genes Anthr
gene	frequency_sensitive	frequency_resistant	difference	nominalP_sensitive	nominalP_resistant
ATN1	57	29	28	0.018	0.318
LRIF1	72	48	24	0.008	0.064
FGFR4	24	0	24	0.012	NA
INSR	43	24	19	0.024	0.216
PDGFRB	37	19	18	0.008	0.251
CACNA1A	25	7	18	0.051	0.636
MAPK3	77	62	15	0.027	0.065
AURKA	49	35	14	0.036	0.14
NOS1	23	9	14	0.007	0.207
RB1CC1	20	7	13	0.026	0.371
UNC119	18	7	11	0.054	0.377
GFI1B	45	35	10	0.022	0.095
TRIP13	29	19	10	0.044	0.232
CSNK1E	22	12	10	0.113	0.568
NR4A1	16	6	10	0.036	0.48
OSGEP	14	4	10	0.002	0.317
EZR	30	21	9	0.018	0.121
EPOR	23	14	9	0.003	0.071
DTNA	12	3	9	0.021	0.688
SYK	35	27	8	0.058	0.132
TINAGL1	26	18	8	0.176	0.482
TEC	22	14	8	0.007	0.1
CDH1	19	11	8	0.108	0.351
FES	14	6	8	0.003	0.21
GTF2A1L	14	6	8	0.089	0.598
RBBP8	11	3	8	0.106	0.839
C11orf57	10	2	8	0.094	0.801
SLMAP	10	2	8	0.011	0.513
SCN5A	8	0	8	0.037	NA
IGSF21	8	0	8	0.047	NA
BRCA1	41	34	7	0.121	0.226
PTPN12	26	19	7	0.013	0.057
NIF3L1	23	16	7	0.117	0.352
BCAR3	22	15	7	0.056	0.213
DIP2A	21	14	7	0.046	0.234
TGM2	19	12	7	0.042	0.246
ID3	16	9	7	0.11	0.333
CENPJ	12	5	7	0.023	0.394
SNTB2	11	4	7	0.04	0.455
PALB2	10	3	7	0.149	0.608
GABPB1	9	2	7	0.182	0.861
CASP2	9	2	7	0.048	0.694
LDB1	7	0	7	0.169	NA
CCSER2	7	0	7	0.142	NA
ADRA1D	7	0	7	0.049	NA
PDCD10	25	19	6	0.086	0.24
VAV1	24	18	6	0.044	0.15
POT1	18	12	6	0.109	0.318
SERF2	18	12	6	0.299	0.643
HSH2D	14	8	6	0.002	0.089
TOP3B	12	6	6	0.171	0.67
ZBTB43	11	5	6	0.402	0.802
FAM133A	10	4	6	0.068	0.501
XRCC3	8	2	6	0.078	0.589
TFAP2C	8	2	6	0.245	0.86
GAB1	37	32	5	0.009	0.014
RASA1	19	14	5	0.034	0.128
PFKM	17	12	5	0.194	0.455
DLC1	15	10	5	0.137	0.257
PARD3	14	9	5	0.004	0.063
NOS1AP	13	8	5	0.007	0.036
CDH2	13	8	5	0.03	0.137
IGF1R	12	7	5	0.11	0.341
LBP	10	5	5	0.026	0.359
CRY1	9	4	5	0.105	0.64
S100A1	8	3	5	0.076	0.439
SNAPC1	7	2	5	0.203	0.808
JARID2	7	2	5	0.07	0.414
PTMA	7	2	5	0.004	0.302
SUB1	7	2	5	0.19	0.879
ZBTB3	6	1	5	0.142	0.762
GNAS	6	1	5	0.107	0.666
FABP1	6	1	5	0.12	0.842
ANG	5	0	5	0.007	NA
FBXL19	5	0	5	0.113	NA
EZH1	5	0	5	0.062	NA
FAM83B	5	0	5	0.034	NA
CEP131	5	0	5	0.256	NA
STK4	5	0	5	0.418	NA
CNTROB	5	0	5	0.319	NA
MADD	5	0	5	0.045	NA
MLC1	5	0	5	0.343	NA
ADRA1A	5	0	5	0.031	NA
STX1A	5	0	5	0.41	NA
ASCL3	5	0	5	0.002	NA
GLS2	5	0	5	0.074	NA
TGFA	5	0	5	0.082	NA
ERBB2	51	47	4	0.044	0.069
PYGM	20	16	4	0.05	0.178
CRADD	17	13	4	0.087	0.238
CSNK1D	16	12	4	0.162	0.366
PTPRO	14	10	4	0.017	0.091
KRTAP3-2	13	9	4	0.397	0.594
CBFA2T2	11	7	4	0.141	0.427
NOTCH2	11	7	4	0.114	0.289
MST1R	10	6	4	0.039	0.233
TINF2	9	5	4	0.246	0.515
OFD1	9	5	4	0.279	0.631
ECM1	9	5	4	0.103	0.383
BECN1	7	3	4	0.173	0.665
TAL2	7	3	4	0.067	0.413
DZANK1	7	3	4	0.015	0.38
NSMF	7	3	4	0.046	0.455
EHD1	7	3	4	0.051	0.316
CSN3	7	3	4	0.232	0.747
EGR1	6	2	4	0.363	0.819
CCBL1	6	2	4	0.018	0.363
RBMY1F	6	2	4	0.045	0.536
NTRK2	6	2	4	0.081	0.422
COPS7A	5	1	4	0.124	0.542
KCNJ12	5	1	4	0.12	0.728
PPBP	5	1	4	0.098	0.556
CBFA2T3	4	0	4	0.099	NA
MIA3	4	0	4	0.409	NA
LDB2	4	0	4	0.32	NA
DEAF1	4	0	4	0.253	NA
GRHL2	4	0	4	0.125	NA
MERTK	4	0	4	0.119	NA
KIF3B	4	0	4	0.306	NA
ERCC6L	4	0	4	0.119	NA
TSEN15	4	0	4	0.119	NA
ZNF397	4	0	4	0.185	NA
ZNF675	4	0	4	0.119	NA
PITPNB	4	0	4	0.119	NA
ZNF219	4	0	4	0.065	NA
HBB	4	0	4	0.139	NA
S100B	4	0	4	0.237	NA
S100P	4	0	4	0.188	NA
ASUN	4	0	4	0.152	NA
TMEM177	4	0	4	0.122	NA
HPDL	4	0	4	0.122	NA
ORC5	4	0	4	0.066	NA
DGKQ	4	0	4	0.007	NA
SNTG1	4	0	4	0.093	NA
SLC6A3	4	0	4	0.389	NA
SH2B2	4	0	4	0.272	NA
DMC1	4	0	4	0.055	NA
MFAP5	4	0	4	0.08	NA
CALCOCO2	45	42	3	0.102	0.116
OTX1	34	31	3	0.403	0.468
DVL2	26	23	3	0.29	0.401
PAX2	25	22	3	0.051	0.081
FAM124A	24	21	3	0.136	0.238
UCHL1	19	16	3	0.256	0.413
ACTA1	19	16	3	0.163	0.24
STRIP1	17	14	3	0.204	0.338
STRN3	17	14	3	0.201	0.338
SERPINE1	16	13	3	0.031	0.079
PLCG2	16	13	3	0.016	0.05
FBLN1	15	12	3	0.127	0.226
INPPL1	15	12	3	0.118	0.211
KANK2	15	12	3	0.06	0.191
PLK1	14	11	3	0.143	0.246
SH2D1B	14	11	3	0.044	0.162
GATA4	13	10	3	0.073	0.135
ZNF559	13	10	3	0.268	0.432
CHEK2	11	8	3	0.136	0.265
PITX1	11	8	3	0.475	0.661
ABLIM1	11	8	3	0.299	0.562
SH2D2A	11	8	3	0.011	0.077
NKX2-5	10	7	3	0.106	0.239
NHLH1	9	6	3	0.054	0.223
FADD	9	6	3	0.101	0.275
SNCG	9	6	3	0.164	0.446
PSMF1	9	6	3	0.377	0.655
KRTAP2-3	9	6	3	0.226	0.451
ROCK1	9	6	3	0.089	0.349
PIK3CG	9	6	3	0.036	0.167
GAB2	9	6	3	0.049	0.21
MAPK4	9	6	3	0.024	0.157
TNS1	9	6	3	0.02	0.136
STAP1	9	6	3	0.033	0.178
SH2D3A	9	6	3	0.02	0.136
SLA2	9	6	3	0.02	0.136
TNS4	9	6	3	0.02	0.136
SLA	9	6	3	0.02	0.136
LAT2	9	6	3	0.02	0.136
HINT1	8	5	3	0.192	0.467
WWOX	8	5	3	0.093	0.304
FKBP9	8	5	3	0.022	0.138
PHF1	8	5	3	0.482	0.757
SRA1	7	4	3	0.086	0.293
NFYC	7	4	3	0.283	0.587
STK25	7	4	3	0.107	0.303
VIP	7	4	3	0.243	0.662
EXT2	7	4	3	0.292	0.66
PLK2	7	4	3	0.013	0.145
RNF125	6	3	3	0.063	0.365
TRIM46	6	3	3	0.074	0.388
RERE	6	3	3	0.33	0.705
EMX1	6	3	3	0.073	0.349
MRPL38	6	3	3	0.436	0.746
NEU4	6	3	3	0.448	0.804
ZNF385C	6	3	3	0.48	0.815
CRYBA1	6	3	3	0.489	0.83
DCAF8	6	3	3	0.467	0.808
NYNRIN	6	3	3	0.508	0.844
CDH5	6	3	3	0.03	0.212
SNTB1	6	3	3	0.25	0.589
NID1	6	3	3	0.335	0.609
SERPINB6	5	2	3	0.068	0.52
TDGF1	5	2	3	0.18	0.656
BCL11A	5	2	3	0.214	0.689
TBX5	5	2	3	0.058	0.309
KIAA1958	5	2	3	0.371	0.78
GNPDA2	5	2	3	0.022	0.378
ETNK2	5	2	3	0.024	0.379
NUBP1	5	2	3	0.022	0.378
STK26	5	2	3	0.159	0.46
ZRANB1	5	2	3	0.142	0.428
SNTG2	5	2	3	0.037	0.403
ADGRB1	5	2	3	0.133	0.574
ADRB1	5	2	3	0.124	0.557
KCNMA1	4	1	3	0.201	0.626
EPHA2	4	1	3	0.27	0.653
PTPN14	4	1	3	0.289	0.732
NOV	4	1	3	0.219	0.636
ARFGAP3	3	0	3	0.057	NA
PRICKLE3	3	0	3	0.201	NA
TAX1BP3	3	0	3	0.265	NA
HCLS1	3	0	3	0.195	NA
DMRT1	3	0	3	0.195	NA
SHOX2	3	0	3	0.209	NA
CBLC	3	0	3	0.027	NA
USP32	3	0	3	0.058	NA
OTUD6A	3	0	3	0.027	NA
FAM84B	3	0	3	0.089	NA
UROD	3	0	3	0.035	NA
HMMR	3	0	3	0.218	NA
BLID	3	0	3	0.062	NA
NFATC4	3	0	3	0.111	NA
KLF13	3	0	3	0.133	NA
CDX4	3	0	3	0.24	NA
LYL1	3	0	3	0.182	NA
ZNF775	3	0	3	0.004	NA
KIAA1522	3	0	3	0.15	NA
SIKE1	3	0	3	0.148	NA
CEP170B	3	0	3	0.148	NA
RALGAPA1	3	0	3	0.148	NA
RALGAPB	3	0	3	0.149	NA
ORC3	3	0	3	0.159	NA
ORC1	3	0	3	0.119	NA
ORC4	3	0	3	0.154	NA
ORC6	3	0	3	0.124	NA
DBF4	3	0	3	0.119	NA
MEN1	3	0	3	0.29	NA
ORC2	3	0	3	0.155	NA
CSN2	3	0	3	0.086	NA
NEK1	3	0	3	0.062	NA
NEK3	3	0	3	0.066	NA
CLN8	3	0	3	0.055	NA
PTPRT	3	0	3	0.008	NA
SNX19	3	0	3	0.006	NA
RAD51AP1	3	0	3	0.109	NA
NAB1	3	0	3	0.222	NA
GTF2A2	3	0	3	0.027	NA
EMX2	3	0	3	0.065	NA
PAX9	3	0	3	0.039	NA
SIX6	3	0	3	0.027	NA
PSG9	3	0	3	0.002	NA
FAM127B	3	0	3	0.292	NA
GBE1	3	0	3	0.413	NA
TBC1D2B	3	0	3	0.042	NA
AP2S1	3	0	3	0.078	NA
EXOC5	3	0	3	0.536	NA
RAB29	3	0	3	0.066	NA
PPP1R37	3	0	3	0.086	NA
NAP1L3	3	0	3	0.066	NA
FBN2	3	0	3	0.108	NA
CD22	3	0	3	0.21	NA
ATP7B	3	0	3	0.055	NA
CD163	3	0	3	0.064	NA
ASB18	3	0	3	0.064	NA
PRPS1	3	0	3	0.064	NA
PTAFR	3	0	3	0.037	NA
PRKCDBP	3	0	3	0.088	NA
KCNH2	3	0	3	0.1	NA
CAV3	3	0	3	0.125	NA
JPH2	3	0	3	0.091	NA
ADRA2A	3	0	3	0.309	NA
MTMR2	3	0	3	0.159	NA
SCN1A	3	0	3	0.228	NA
ADGRB3	3	0	3	0.162	NA
SSTR1	3	0	3	0.178	NA
C3AR1	3	0	3	0.172	NA
ADAMTS6	3	0	3	0.16	NA
F8A1	3	0	3	0.22	NA
IL9	3	0	3	0.17	NA
MAGEE1	3	0	3	0.159	NA
SLC16A7	3	0	3	0.168	NA
SCN4A	3	0	3	0.182	NA
SLC2A3	3	0	3	0.159	NA
ATP2B2	3	0	3	0.167	NA
KCNJ4	3	0	3	0.205	NA
KCNJ10	3	0	3	0.174	NA
DGKZ	3	0	3	0.221	NA
SCTR	3	0	3	0.178	NA
GUCY1A2	3	0	3	0.159	NA
SLC1A7	3	0	3	0.161	NA
KCNJ15	3	0	3	0.16	NA
AGTR2	3	0	3	0.214	NA
HTR2B	3	0	3	0.276	NA
ATP6V0B	3	0	3	0.174	NA
GLS	3	0	3	0.159	NA
MAS1	3	0	3	0.189	NA
NAT1	3	0	3	0.159	NA
FAM189B	3	0	3	0.159	NA
GNAT3	3	0	3	0.174	NA
GDA	3	0	3	0.159	NA
KRTAP26-1	30	28	2	0.393	0.425
COPS6	29	27	2	0.125	0.143
PIK3R3	21	19	2	0.176	0.231
KRTAP12-2	20	18	2	0.391	0.448
NTRK1	17	15	2	0.09	0.12
ACAT2	17	15	2	0.182	0.261
CCDC8	17	15	2	0.009	0.032
BAG4	15	13	2	0.073	0.138
RAMP3	15	13	2	0.316	0.408
ITK	15	13	2	0.015	0.03
NOTCH3	14	12	2	0.064	0.099
RRM1	14	12	2	0.279	0.405
EIF4H	14	12	2	0.24	0.378
SFRP4	14	12	2	0.275	0.409
PTPN18	14	12	2	0.027	0.054
L3MBTL2	13	11	2	0.027	0.062
STK11	13	11	2	0.169	0.222
USP4	13	11	2	0.151	0.244
NSF	13	11	2	0.128	0.211
BLNK	13	11	2	0.052	0.098
HEY2	12	10	2	0.189	0.296
BHLHE40	12	10	2	0.42	0.557
SIRPB1	12	10	2	0.353	0.514
PIK3CA	11	9	2	0.218	0.287
HDAC9	10	8	2	0.123	0.242
SOS1	10	8	2	0.382	0.493
ADH5	10	8	2	0.035	0.129
PFN2	10	8	2	0.067	0.17
KRTAP19-7	10	8	2	0.366	0.53
KRTAP19-5	10	8	2	0.394	0.555
MDM4	9	7	2	0.036	0.101
POM121C	9	7	2	0.128	0.303
HDAC6	9	7	2	0.268	0.398
IP6K2	9	7	2	0.419	0.638
DPYSL4	9	7	2	0.113	0.26
CDK5	9	7	2	0.333	0.51
PPARA	8	6	2	0.224	0.35
USP33	8	6	2	0.135	0.343
KRTAP13-1	8	6	2	0.353	0.602
ODF1	8	6	2	0.129	0.338
SLPI	8	6	2	0.241	0.484
TNFSF11	7	5	2	0.424	0.64
NRAS	7	5	2	0.291	0.373
HAND2	6	4	2	0.054	0.185
F10	6	4	2	0.181	0.349
RHOA	6	4	2	0.436	0.636
CDC42EP1	6	4	2	0.603	0.799
PIH1D1	6	4	2	0.457	0.703
TCL1A	6	4	2	0.121	0.312
CMTM6	6	4	2	0.323	0.6
TLX3	6	4	2	0.125	0.277
FLT1	6	4	2	0.097	0.22
TPX2	5	3	2	0.15	0.48
HECW1	5	3	2	0.087	0.38
EGFL7	5	3	2	0.087	0.38
ZNRF3	5	3	2	0.1	0.39
AGPAT6	5	3	2	0.087	0.38
AJUBA	5	3	2	0.15	0.445
TMF1	5	3	2	0.087	0.38
PDZD4	5	3	2	0.09	0.382
ANKS3	5	3	2	0.088	0.38
VSNL1	5	3	2	0.121	0.416
TSPYL2	5	3	2	0.087	0.38
KIF17	5	3	2	0.258	0.561
IFFO1	5	3	2	0.108	0.403
LOC102723367	5	3	2	0.087	0.38
MON1A	5	3	2	0.087	0.38
ANAPC11	5	3	2	0.105	0.355
OPTN	5	3	2	0.471	0.66
OXCT1	5	3	2	0.133	0.367
CALCOCO1	5	3	2	0.289	0.521
AP2A1	5	3	2	0.264	0.509
FLOT2	5	3	2	0.087	0.244
PDLIM4	5	3	2	0.502	0.776
HEYL	5	3	2	0.451	0.737
LTBP1	5	3	2	0.064	0.223
FAM131C	5	3	2	0.242	0.562
FRAT1	5	3	2	0.148	0.436
TAT	5	3	2	0.078	0.382
DLK1	5	3	2	0.081	0.384
MIB2	5	3	2	0.095	0.352
UBE2V2	5	3	2	0.471	0.734
SERPINA5	4	2	2	0.068	0.254
PPM1D	4	2	2	0.257	0.53
HOXC13	4	2	2	0.314	0.686
SERPINC1	4	2	2	0.16	0.521
LAMA3	4	2	2	0.161	0.543
MEIS1	4	2	2	0.335	0.584
PBX3	4	2	2	0.29	0.624
SEC24D	4	2	2	0.153	0.559
VCAN	4	2	2	0.546	0.795
ABCG8	4	2	2	0.073	0.335
PSME1	4	2	2	0.119	0.524
S100A2	4	2	2	0.177	0.41
PPP3CA	4	2	2	0.152	0.484
PPP3R1	4	2	2	0.119	0.454
GZF1	4	2	2	0.069	0.401
EGR2	4	2	2	0.211	0.574
FABP4	4	2	2	0.166	0.499
PARP12	4	2	2	0.103	0.457
ANKRD26	4	2	2	0.103	0.457
TRANK1	4	2	2	0.105	0.458
RBMY1A1	4	2	2	0.187	0.524
CENPE	4	2	2	0.103	0.457
DIS3L2	4	2	2	0.103	0.457
LTBP2	4	2	2	0.102	0.366
CEP152	4	2	2	0.029	0.27
STIL	4	2	2	0.029	0.27
LAG3	4	2	2	0.039	0.27
CEP135	4	2	2	0.029	0.27
CNTNAP1	4	2	2	0.097	0.372
TNC	4	2	2	0.088	0.397
NRCAM	4	2	2	0.029	0.305
RALGDS	4	2	2	0.291	0.554
SCN2A	4	2	2	0.028	0.255
RAP1GAP	4	2	2	0.066	0.369
RASD1	4	2	2	0.031	0.131
NR5A1	3	1	2	0.284	0.588
F2RL2	3	1	2	0.13	0.382
AKAP13	3	1	2	0.275	0.645
PRMT8	3	1	2	0.388	0.741
LPIN1	3	1	2	0.275	0.645
FOXA3	3	1	2	0.299	0.663
DKK1	3	1	2	0.293	0.697
ADAMTS4	3	1	2	0.162	0.445
EHD2	3	1	2	0.05	0.254
SLC22A11	3	1	2	0.151	0.449
SLC34A3	3	1	2	0.239	0.676
ABCC4	3	1	2	0.239	0.676
PSKH1	3	1	2	0.168	0.604
HTR2C	3	1	2	0.22	0.663
INHBE	2	0	2	0.037	NA
BMP5	2	0	2	0.041	NA
INHA	2	0	2	0.099	NA
ADAM8	2	0	2	0.04	NA
AKR1C1	2	0	2	0.211	NA
ADAM17	2	0	2	0.49	NA
FANCE	2	0	2	0.193	NA
FANCF	2	0	2	0.257	NA
C17orf70	2	0	2	0.211	NA
TCTEX1D2	2	0	2	0.038	NA
PLXNA3	2	0	2	0.023	NA
ATG14	2	0	2	0.297	NA
DACT1	2	0	2	0.297	NA
ATG16L2	2	0	2	0.02	NA
C19orf60	2	0	2	0.028	NA
PDP1	2	0	2	0.232	NA
ZNF652	2	0	2	0.233	NA
RPS21	2	0	2	0.12	NA
SETD1A	2	0	2	0.13	NA
BST1	2	0	2	0.118	NA
IRF6	2	0	2	0.359	NA
RASL10B	2	0	2	0.211	NA
NDUFS3	2	0	2	0.289	NA
WNT1	2	0	2	0.142	NA
ICOS	2	0	2	0.011	NA
RPL37	2	0	2	0.011	NA
WNT7A	2	0	2	0.02	NA
MARCO	2	0	2	0.07	NA
MND1	2	0	2	0.207	NA
LTK	2	0	2	0.309	NA
EHMT1	2	0	2	0.265	NA
SEMG2	2	0	2	0.154	NA
SEMG1	2	0	2	0.116	NA
HIC1	2	0	2	0.107	NA
SENP8	2	0	2	0.395	NA
PLA2G2A	2	0	2	0.482	NA
ALOX12	2	0	2	0.3	NA
JOSD2	2	0	2	0.268	NA
PLA2R1	2	0	2	0.261	NA
IVL	2	0	2	0.052	NA
LOR	2	0	2	0.052	NA
ACD	2	0	2	0.504	NA
SPRR3	2	0	2	0.052	NA
SCT	2	0	2	0.106	NA
RAMP1	2	0	2	0.12	NA
RAMP2	2	0	2	0.091	NA
ADCYAP1	2	0	2	0.22	NA
S100A6	2	0	2	0.332	NA
IMPA1	2	0	2	0.342	NA
S100A11	2	0	2	0.332	NA
STK38	2	0	2	0.406	NA
GUCY2D	2	0	2	0.337	NA
GRIP1	2	0	2	0.461	NA
GRIA4	2	0	2	0.084	NA
GRIA1	2	0	2	0.386	NA
CLIC5	2	0	2	0.067	NA
ASB16	2	0	2	0.284	NA
MYT1	2	0	2	0.045	NA
LOC729458	2	0	2	0.069	NA
POLD3	2	0	2	0.069	NA
ARID4B	2	0	2	0.388	NA
SUDS3	2	0	2	0.388	NA
ING2	2	0	2	0.388	NA
ARR3	2	0	2	0.387	NA
RCOR2	2	0	2	0.028	NA
GSTA1	2	0	2	0.037	NA
ST3GAL1	2	0	2	0.037	NA
GSTA2	2	0	2	0.037	NA
ZNF592	2	0	2	0.36	NA
INTS5	2	0	2	0.374	NA
INTS10	2	0	2	0.36	NA
NABP2	2	0	2	0.36	NA
INTS8	2	0	2	0.36	NA
NAIF1	2	0	2	0.374	NA
NABP1	2	0	2	0.36	NA
PPP2R1B	2	0	2	0.524	NA
INTS6	2	0	2	0.374	NA
C7orf26	2	0	2	0.38	NA
DDX26B	2	0	2	0.652	NA
INTS12	2	0	2	0.36	NA
MAK	2	0	2	0.063	NA
SLAMF7	2	0	2	0.063	NA
2016-09-11	2	0	2	0.329	NA
MRPL52	2	0	2	0.542	NA
MRPL45	2	0	2	0.44	NA
MRPL24	2	0	2	0.329	NA
MRPL16	2	0	2	0.404	NA
NIT2	2	0	2	0.329	NA
MRPL50	2	0	2	0.44	NA
S100A16	2	0	2	0.329	NA
MRPL49	2	0	2	0.329	NA
NADK2	2	0	2	0.332	NA
MNDA	2	0	2	0.589	NA
HOXB2	2	0	2	0.101	NA
TELO2	2	0	2	0.381	NA
RPAP3	2	0	2	0.427	NA
STK33	2	0	2	0.104	NA
UBP1	2	0	2	0.163	NA
NANOG	2	0	2	0.461	NA
FAM46C	2	0	2	0.461	NA
CHAC1	2	0	2	0.461	NA
RBM11	2	0	2	0.476	NA
RSPH1	2	0	2	0.089	NA
AXIN2	2	0	2	0.379	NA
NARF	2	0	2	0.173	NA
CEP85	2	0	2	0.573	NA
RASSF3	2	0	2	0.573	NA
CPEB4	2	0	2	0.576	NA
CCDC138	2	0	2	0.573	NA
KIRREL	2	0	2	0.573	NA
RASSF6	2	0	2	0.573	NA
PIBF1	2	0	2	0.573	NA
EIF4ENIF1	2	0	2	0.634	NA
RASSF4	2	0	2	0.573	NA
KIF7	2	0	2	0.573	NA
SYNC	2	0	2	0.187	NA
MYO1E	2	0	2	0.187	NA
ERLIN1	2	0	2	0.228	NA
NFATC2	2	0	2	0.36	NA
NKAP	2	0	2	0.582	NA
METTL13	2	0	2	0.506	NA
KLF12	2	0	2	0.508	NA
ARL6IP4	2	0	2	0.506	NA
MMRN1	2	0	2	0.032	NA
CDK11B	2	0	2	0.21	NA
TYSND1	2	0	2	0.141	NA
TH	2	0	2	0.141	NA
DCC	2	0	2	0.43	NA
MAZ	2	0	2	0.055	NA
NUMB	2	0	2	0.424	NA
CD36	2	0	2	0.597	NA
RGS12	2	0	2	0.452	NA
PECAM1	2	0	2	0.455	NA
P2RY2	2	0	2	0.424	NA
ANGPTL3	2	0	2	0.424	NA
GULP1	2	0	2	0.424	NA
PAG1	2	0	2	0.263	NA
LRRC18	2	0	2	0.19	NA
RWDD4	2	0	2	0.19	NA
ACAN	2	0	2	0.552	NA
NEDD1	2	0	2	0.41	NA
TCF7L2	2	0	2	0.352	NA
AK6	2	0	2	0.373	NA
SOD3	2	0	2	0.084	NA
LOXL1	2	0	2	0.167	NA
SMEK1	2	0	2	0.1	NA
ATRAID	2	0	2	0.104	NA
NEXN	2	0	2	0.1	NA
ZNF423	2	0	2	0.284	NA
CEP290	2	0	2	0.11	NA
SDCCAG8	2	0	2	0.102	NA
EBF3	2	0	2	0.093	NA
EBF2	2	0	2	0.093	NA
GZMM	2	0	2	0.025	NA
OPTC	2	0	2	0.01	NA
BIRC5	2	0	2	0.084	NA
CDCA8	2	0	2	0.127	NA
SPAST	2	0	2	0.084	NA
GAS2L3	2	0	2	0.066	NA
CRNN	2	0	2	0.021	NA
ZCCHC24	2	0	2	0	NA
GRAMD3	2	0	2	0.148	NA
BOC	2	0	2	0.075	NA
CDON	2	0	2	0.075	NA
CDH15	2	0	2	0.075	NA
NUSAP1	2	0	2	0.116	NA
EPHX1	2	0	2	0.116	NA
STMN1	2	0	2	0.126	NA
TACO1	2	0	2	0.116	NA
TST	2	0	2	0.116	NA
IFRD1	2	0	2	0.198	NA
RGL1	2	0	2	0.275	NA
PLEKHA4	2	0	2	0.052	NA
HSPB2	2	0	2	0.345	NA
LSM14B	2	0	2	0.134	NA
BBOX1	2	0	2	0.134	NA
SCO1	2	0	2	0.141	NA
KATNAL1	2	0	2	0.17	NA
SCO2	2	0	2	0.143	NA
COA1	2	0	2	0.141	NA
COX14	2	0	2	0.141	NA
ZHX1	2	0	2	0.367	NA
UBR1	2	0	2	0.245	NA
SULT2B1	2	0	2	0.125	NA
ENOX1	2	0	2	0.155	NA
DCXR	2	0	2	0.211	NA
IL9R	2	0	2	0.225	NA
SLC35A3	2	0	2	0.219	NA
ACVR1C	2	0	2	0.075	NA
KLK10	2	0	2	0.002	NA
GJA1	2	0	2	0.284	NA
PLB1	2	0	2	0.197	NA
LRRC45	2	0	2	0.409	NA
ARHGDIG	2	0	2	0.426	NA
LHX9	2	0	2	0.307	NA
ZNF460	2	0	2	0.488	NA
AZIN1	2	0	2	0.067	NA
ADSSL1	2	0	2	0.011	NA
ACP1	2	0	2	0.149	NA
LIPE	2	0	2	0.14	NA
MAP3K10	2	0	2	0.737	NA
ATP13A2	2	0	2	0.243	NA
HRSP12	2	0	2	0.332	NA
TMEM176A	2	0	2	0.015	NA
SESTD1	2	0	2	0.191	NA
HSF1	2	0	2	0.197	NA
TIMM13	2	0	2	0.188	NA
MYO15A	2	0	2	0.188	NA
DUSP26	2	0	2	0.191	NA
SLC27A5	2	0	2	0.189	NA
STAB2	2	0	2	0.051	NA
PTPRR	2	0	2	0.048	NA
ZBTB12	2	0	2	0.004	NA
IGFBP4	2	0	2	0.177	NA
IGFBP6	2	0	2	0.138	NA
WISP2	2	0	2	0.139	NA
IGFBP1	2	0	2	0.137	NA
OPRM1	2	0	2	0.129	NA
COG5	2	0	2	0.035	NA
PPP1R9B	2	0	2	0.478	NA
ADRA1B	2	0	2	0.076	NA
DRD4	2	0	2	0.162	NA
SAG	2	0	2	0.071	NA
ARHGAP5	2	0	2	0.208	NA
SLC25A42	2	0	2	0.003	NA
SLC15A4	2	0	2	0.052	NA
ODF2	2	0	2	0.045	NA
RDH11	2	0	2	0.095	NA
KCNRG	2	0	2	0.263	NA
PPP1R1B	2	0	2	0.166	NA
SLIT2	2	0	2	0.136	NA
TRIM13	2	0	2	0.414	NA
HLA-DPB1	2	0	2	0.126	NA
SLIT3	2	0	2	0.097	NA
NAE1	2	0	2	0.285	NA
UBA3	2	0	2	0.285	NA
DCPS	2	0	2	0.285	NA
GMFG	2	0	2	0.285	NA
NUCB2	2	0	2	0.307	NA
PLXNB3	2	0	2	0.237	NA
AMOTL1	2	0	2	0.089	NA
DLL1	2	0	2	0.165	NA
MAGI2	2	0	2	0.233	NA
DSCAML1	2	0	2	0.089	NA
DBNDD2	2	0	2	0.078	NA
CSNK1G3	2	0	2	0.018	NA
GORASP1	2	0	2	0.331	NA
IQCF2	2	0	2	0.3	NA
ALAS1	2	0	2	0.498	NA
PER3	2	0	2	0.09	NA
ARNTL	2	0	2	0.343	NA
EPS8L3	2	0	2	0.027	NA
RIF1	91	90	1	0.027	0.033
MET	41	40	1	0.024	0.021
LYAR	30	29	1	0.04	0.059
FBLN5	26	25	1	0.038	0.04
PGM1	21	20	1	0.053	0.065
SPAG4	21	20	1	0.027	0.041
PDHB	21	20	1	0.178	0.215
TRIM37	20	19	1	0.22	0.25
RET	17	16	1	0.119	0.129
STK24	17	16	1	0.261	0.322
BTK	16	15	1	0.124	0.129
TRIM29	14	13	1	0.193	0.224
MYOD1	14	13	1	0.06	0.066
SLC15A3	14	13	1	0.28	0.359
GHR	13	12	1	0.036	0.054
MORF4L2	13	12	1	0.296	0.373
PDGFRL	13	12	1	0.119	0.138
PDPK1	13	12	1	0.133	0.145
BEGAIN	12	11	1	0.275	0.346
AMPH	12	11	1	0.05	0.074
TNS3	11	10	1	0.016	0.035
ACTA2	11	10	1	0.145	0.192
NELL2	9	8	1	0.126	0.202
CDK3	9	8	1	0.095	0.127
ADTRP	9	8	1	0.063	0.105
UBA6	9	8	1	0.085	0.109
ARHGAP32	9	8	1	0.061	0.103
SOCS6	9	8	1	0.048	0.082
PTPN9	9	8	1	0.087	0.127
TEK	9	8	1	0.048	0.059
SAXO1	8	7	1	0.252	0.361
TRIB3	8	7	1	0.239	0.342
PNMA5	8	7	1	0.434	0.561
ID1	8	7	1	0.164	0.175
USP20	8	7	1	0.116	0.169
MRPL19	8	7	1	0.112	0.179
NMU	8	7	1	0.443	0.541
GPRIN2	8	7	1	0.486	0.575
ZMYND10	8	7	1	0.376	0.477
ZNF679	8	7	1	0.393	0.491
GTF3C4	8	7	1	0.064	0.091
XRCC2	8	7	1	0.156	0.261
ATG5	8	7	1	0.177	0.263
LATS2	8	7	1	0.314	0.357
FGB	8	7	1	0.168	0.25
PCYT2	7	6	1	0.055	0.122
HYAL2	7	6	1	0.324	0.419
PSMG1	7	6	1	0.056	0.117
HDAC11	7	6	1	0.037	0.067
GH1	7	6	1	0.12	0.192
CCDC103	7	6	1	0.267	0.425
AMMECR1	6	5	1	0.504	0.626
SP100	6	5	1	0.224	0.277
TCF21	6	5	1	0.219	0.304
CCDC106	6	5	1	0.366	0.51
VIPR1	6	5	1	0.124	0.18
PACSIN1	6	5	1	0.36	0.421
CIB1	6	5	1	0.273	0.374
RABEP1	6	5	1	0.34	0.467
SCAF4	6	5	1	0.049	0.112
VMA21	6	5	1	0.049	0.112
SELENBP1	6	5	1	0.059	0.121
SMUG1	6	5	1	0.384	0.506
SYN2	6	5	1	0.01	0.027
SYN3	6	5	1	0.01	0.027
NKX2-3	6	5	1	0.25	0.321
GC	6	5	1	0.123	0.188
PTPN3	5	4	1	0.284	0.415
MEF2B	5	4	1	0.285	0.434
AXIN1	5	4	1	0.294	0.449
TAL1	5	4	1	0.26	0.373
RAB11FIP4	5	4	1	0.192	0.311
SERPINA3	5	4	1	0.132	0.198
MIS12	5	4	1	0.11	0.194
NGLY1	5	4	1	0.351	0.544
WDR34	5	4	1	0.351	0.544
ELMO1	5	4	1	0.389	0.574
C1QTNF2	5	4	1	0.354	0.547
ADCY4	5	4	1	0.351	0.544
GTF2IRD2	5	4	1	0.39	0.563
CALM3	5	4	1	0.402	0.595
INPP5J	5	4	1	0.362	0.553
ETS1	5	4	1	0.41	0.488
CNTNAP2	5	4	1	0.454	0.619
MTMR10	5	4	1	0.395	0.578
GNG11	5	4	1	0.411	0.594
HLA-A	5	4	1	0.435	0.603
SPATA1	5	4	1	0.395	0.578
HTR1E	5	4	1	0.398	0.581
TBCEL	5	4	1	0.395	0.578
ITM2A	5	4	1	0.395	0.578
WFDC9	5	4	1	0.395	0.578
GMPR2	5	4	1	0.395	0.578
TULP2	5	4	1	0.41	0.584
STX16	5	4	1	0.395	0.578
PKIG	5	4	1	0.426	0.597
PAGE2	5	4	1	0.399	0.586
OIT3	5	4	1	0.395	0.578
GAGE1	5	4	1	0.542	0.725
UBL4B	5	4	1	0.396	0.578
SAMM50	5	4	1	0.49	0.658
ZBED4	5	4	1	0.406	0.586
GABRB3	5	4	1	0.395	0.578
FAM3A	5	4	1	0.426	0.61
BCL2L15	5	4	1	0.397	0.579
FUCA2	5	4	1	0.395	0.578
CXXC1	5	4	1	0.415	0.601
USE1	5	4	1	0.395	0.578
EDF1	5	4	1	0.502	0.684
VEZF1	5	4	1	0.395	0.578
PGBD1	5	4	1	0.476	0.63
CSDC2	5	4	1	0.396	0.58
KRT86	5	4	1	0.395	0.578
SLC48A1	5	4	1	0.395	0.578
COX1	5	4	1	0.462	0.623
AGPAT1	5	4	1	0.396	0.578
SEPP1	5	4	1	0.398	0.579
KIZ	5	4	1	0.398	0.578
ZNF404	5	4	1	0.395	0.578
MUM1	5	4	1	0.395	0.578
CDH9	5	4	1	0.405	0.586
CSF2	5	4	1	0.492	0.654
IGFN1	5	4	1	0.396	0.579
KRT80	5	4	1	0.395	0.578
ZNF695	5	4	1	0.395	0.578
NALCN	5	4	1	0.408	0.584
NLGN3	5	4	1	0.437	0.607
PCDH9	5	4	1	0.395	0.578
TCTEX1D1	5	4	1	0.395	0.578
TTC39B	5	4	1	0.395	0.578
PTPRN	5	4	1	0.014	0.02
ZKSCAN7	5	4	1	0.236	0.37
SH3GL1	5	4	1	0.084	0.183
DPPA4	5	4	1	0.103	0.205
SIRT3	5	4	1	0.14	0.283
TFAP2A	5	4	1	0.42	0.529
MEST	4	3	1	0.155	0.223
ADAM12	4	3	1	0.192	0.3
FSTL1	4	3	1	0.105	0.159
DLK2	4	3	1	0.586	0.701
CD55	4	3	1	0.186	0.319
JMJD6	4	3	1	0.167	0.242
F5	4	3	1	0.104	0.146
GTF2F2	4	3	1	0.455	0.596
MTF2	4	3	1	0.517	0.664
PHF19	4	3	1	0.16	0.309
HIST1H2BN	4	3	1	0.2	0.257
MIF4GD	4	3	1	0.142	0.236
ELP4	4	3	1	0.07	0.173
RPUSD4	4	3	1	0.07	0.173
NPAT	4	3	1	0.07	0.173
RBM26	4	3	1	0.07	0.173
CDYL2	4	3	1	0.08	0.179
NDUFB7	4	3	1	0.161	0.28
ERCC5	4	3	1	0.485	0.636
MRPL51	4	3	1	0.356	0.461
RAD51C	4	3	1	0.142	0.214
GRAP	4	3	1	0.537	0.689
FOXS1	4	3	1	0.54	0.689
SEMA4G	4	3	1	0.561	0.696
LRRC41	4	3	1	0.537	0.689
VHLL	4	3	1	0.538	0.689
WDR90	4	3	1	0.54	0.689
INIP	4	3	1	0.567	0.705
WDR54	4	3	1	0.537	0.689
ARHGAP9	4	3	1	0.537	0.689
APLN	4	3	1	0.541	0.689
FASTK	4	3	1	0.537	0.689
PLAC8	4	3	1	0.537	0.689
TEX37	4	3	1	0.545	0.692
SBF2	4	3	1	0.537	0.689
EYA2	4	3	1	0.596	0.711
KRTAP23-1	4	3	1	0.538	0.689
KIR2DL4	4	3	1	0.537	0.689
RDH12	4	3	1	0.542	0.693
ARHGEF39	4	3	1	0.537	0.689
FOXC2	4	3	1	0.55	0.698
LOC142937	4	3	1	0.539	0.689
ATP6V0E2	4	3	1	0.537	0.689
CLASRP	4	3	1	0.506	0.665
TF	4	3	1	0.178	0.251
PAK3	4	3	1	0.049	0.172
CAPZA2	4	3	1	0.06	0.166
CLEC17A	4	3	1	0.06	0.166
PPP2R2C	4	3	1	0.06	0.166
LPA	4	3	1	0.128	0.206
SPATS1	4	3	1	0.056	0.133
M6PR	4	3	1	0.093	0.158
RELN	4	3	1	0.256	0.411
ZNF34	4	3	1	0.291	0.478
ARRDC3	4	3	1	0.171	0.32
PSTPIP2	4	3	1	0.157	0.284
SREK1IP1	3	2	1	0.199	0.381
JAKMIP2	3	2	1	0.517	0.716
PROC	3	2	1	0.118	0.243
PROS1	3	2	1	0.074	0.188
MMP15	3	2	1	0.068	0.245
ACVR2A	3	2	1	0.421	0.602
NRP1	3	2	1	0.195	0.336
KLF10	3	2	1	0.042	0.195
AK5	3	2	1	0.095	0.252
F3	3	2	1	0.272	0.525
PAPPA	3	2	1	0.248	0.496
PLGRKT	3	2	1	0.233	0.48
SERPINI1	3	2	1	0.299	0.516
C7	3	2	1	0.232	0.478
MMP7	3	2	1	0.624	0.767
HRG	3	2	1	0.589	0.752
CHGA	3	2	1	0.232	0.478
CDCP1	3	2	1	0.232	0.478
RPL41	3	2	1	0.104	0.28
NPY5R	3	2	1	0.089	0.248
ALDH1A1	3	2	1	0.085	0.244
KNSTRN	3	2	1	0.085	0.244
NFIC	3	2	1	0.088	0.256
NEK8	3	2	1	0.15	0.355
SLC6A4	3	2	1	0.449	0.668
FAM46D	3	2	1	0.559	0.757
DPP7	3	2	1	0.084	0.293
SUCLG1	3	2	1	0.084	0.293
COA7	3	2	1	0.174	0.433
ODC1	3	2	1	0.359	0.526
TGFBR2	3	2	1	0.426	0.637
PLP1	3	2	1	0.056	0.175
HOXC9	3	2	1	0.152	0.314
TLX2	3	2	1	0.173	0.312
SAP30BP	3	2	1	0.522	0.703
AGAP1	3	2	1	0.168	0.409
LY6G6F	3	2	1	0.146	0.378
LAX1	3	2	1	0.143	0.378
CCDC137	3	2	1	0.088	0.25
KBTBD4	3	2	1	0.088	0.25
RAB31	3	2	1	0.088	0.25
FAM171B	3	2	1	0.089	0.25
ARL2BP	3	2	1	0.088	0.25
MDH1	3	2	1	0.089	0.252
MORN2	3	2	1	0.093	0.25
CADM1	3	2	1	0.088	0.25
IDUA	3	2	1	0.089	0.25
B3GNTL1	3	2	1	0.088	0.25
DHRS2	3	2	1	0.212	0.434
RNF4	3	2	1	0.636	0.833
NR1I3	3	2	1	0.692	0.863
NR2F1	3	2	1	0.666	0.85
CITED2	3	2	1	0.636	0.833
PNRC1	3	2	1	0.771	0.884
NPPA	3	2	1	0.713	0.853
NR2C2	3	2	1	0.637	0.837
IL2RA	3	2	1	0.226	0.449
PRLHR	3	2	1	0.186	0.425
KIF1B	3	2	1	0.247	0.47
RYR2	3	2	1	0.271	0.485
SLC4A1	2	1	1	0.611	0.718
RPAIN	2	1	1	0.165	0.211
SHFM1	2	1	1	0.408	0.514
SERINC1	2	1	1	0.261	0.309
NT5E	2	1	1	0.352	0.424
LENG8	2	1	1	0.843	0.943
CLDN7	2	1	1	0.649	0.789
P2RX6	2	1	1	0.227	0.264
EFNA1	2	1	1	0.179	0.293
DMWD	2	1	1	0.244	0.342
QRSL1	2	1	1	0.151	0.275
PLEKHJ1	2	1	1	0.147	0.257
CELF1	2	1	1	0.146	0.257
ITGA2B	2	1	1	0.567	0.667
ADAMTSL2	2	1	1	0.71	0.809
WWC1	2	1	1	0.229	0.291
FAM219A	2	1	1	0.219	0.277
DDN	2	1	1	0.204	0.249
SNX4	2	1	1	0.277	0.334
KIAA0513	2	1	1	0.21	0.258
TOR1AIP1	2	1	1	0.153	0.185
RLF	2	1	1	0.48	0.569
PLN	2	1	1	0.28	0.393
UBLCP1	2	1	1	0.465	0.613
NRBP2	2	1	1	0.465	0.613
NRBP1	2	1	1	0.599	0.72
ZNF580	2	1	1	0.485	0.635
PPL	2	1	1	0.655	0.797
MYLIP	2	1	1	0.465	0.613
CCDC42	2	1	1	0.465	0.613
MTHFS	2	1	1	0.465	0.613
ZNF273	2	1	1	0.485	0.731
IDE	2	1	1	0.427	0.516
CPE	2	1	1	0.269	0.383
PHLDA1	2	1	1	0.686	0.846
DBF4B	2	1	1	0.704	0.854
GGCX	1	0	1	0.178	NA
TSC1	1	0	1	0.84	NA
AHSP	1	0	1	0.404	NA
SPINK7	1	0	1	0.419	NA
ATP6AP1	1	0	1	0.347	NA
HBE1	1	0	1	0.388	NA
CPM	1	0	1	0.426	NA
SPOP	1	0	1	0.172	NA
ZIC2	1	0	1	0.047	NA
ZIC1	1	0	1	0.049	NA
GLI2	1	0	1	0.049	NA
REPS1	1	0	1	0.38	NA
ASAP2	1	0	1	0.264	NA
RALB	1	0	1	0.275	NA
REPS2	1	0	1	0.258	NA
GGA3	1	0	1	0.033	NA
STAB1	1	0	1	0.033	NA
CHID1	1	0	1	0.033	NA
BACH1	1	0	1	0.667	NA
POLH	1	0	1	0.319	NA
RHOBTB2	1	0	1	0.386	NA
BRIP1	1	0	1	0.319	NA
NAT2	1	0	1	0.63	NA
MRC2	1	0	1	0.445	NA
DIRAS3	1	0	1	0.612	NA
EFHD2	1	0	1	0.217	NA
ZSWIM7	1	0	1	0.225	NA
SLC6A5	1	0	1	0.656	NA
SLC6A1	1	0	1	0.656	NA
KCNB1	1	0	1	0.685	NA
STX8	1	0	1	0.666	NA
VAMP5	1	0	1	0.656	NA
ATP4B	1	0	1	0.656	NA
NAPA	1	0	1	0.708	NA
CPLX2	1	0	1	0.663	NA
SCNN1A	1	0	1	0.656	NA
SCNN1B	1	0	1	0.672	NA
SYT4	1	0	1	0.697	NA
SYT1	1	0	1	0.765	NA
VAMP8	1	0	1	0.656	NA
SLC6A2	1	0	1	0.659	NA
SCNN1G	1	0	1	0.656	NA
UNC13B	1	0	1	0.738	NA
SEC22B	1	0	1	0.656	NA
SYT7	1	0	1	0.695	NA
SLC6A9	1	0	1	0.656	NA
CACNA1D	1	0	1	0.664	NA
STXBP6	1	0	1	0.656	NA
ABCC9	1	0	1	0.661	NA
NAPB	1	0	1	0.662	NA
STXBP5	1	0	1	0.656	NA
SNPH	1	0	1	0.656	NA
IL12A	1	0	1	0.319	NA
IL5	1	0	1	0.281	NA
POMGNT1	1	0	1	0.228	NA
NOXO1	1	0	1	0.17	NA
HACE1	1	0	1	0.422	NA
NOX1	1	0	1	0.17	NA
CA4	1	0	1	0.198	NA
SIAH2	1	0	1	0.337	NA
MSX2	1	0	1	0.162	NA
SLC22A2	1	0	1	0.227	NA
POU2F2	1	0	1	0.162	NA
SLC22A1	1	0	1	0.163	NA
KLRC4-KLRK1	1	0	1	0.04	NA
TREM1	1	0	1	0.03	NA
KLRC2	1	0	1	0.067	NA
KLRC3	1	0	1	0.066	NA
KLRC4	1	0	1	0.035	NA
KIR3DS1	1	0	1	0.03	NA
SIGLEC14	1	0	1	0.03	NA
CLEC5A	1	0	1	0.03	NA
TREM2	1	0	1	0.03	NA
CD300E	1	0	1	0.03	NA
KIR2DS3	1	0	1	0.03	NA
NCR2	1	0	1	0.03	NA
CXCL12	1	0	1	0.637	NA
SERPINB4	1	0	1	0.284	NA
SERPIND1	1	0	1	0.27	NA
PZP	1	0	1	0.438	NA
PTHLH	1	0	1	0.077	NA
MARK1	1	0	1	0.56	NA
AK8	1	0	1	0.898	NA
RPS6KC1	1	0	1	0.216	NA
ZDHHC7	1	0	1	0.216	NA
DCTN3	1	0	1	0.379	NA
HOXB8	1	0	1	0.386	NA
CCDC88B	1	0	1	0.219	NA
MLKL	1	0	1	0.216	NA
CENPBD1	1	0	1	0.221	NA
BIRC7	1	0	1	0.285	NA
S100A7	1	0	1	0.319	NA
FAM212A	1	0	1	0.321	NA
ANK3	1	0	1	0.093	NA
ARHGEF10L	1	0	1	0.008	NA
SCN4B	1	0	1	0.007	NA
RECQL5	1	0	1	0.498	NA
MAP3K12	1	0	1	0.454	NA
MAP3K13	1	0	1	0.506	NA
ARHGEF28	1	0	1	0.434	NA
ARHGEF11	1	0	1	0.281	NA
ARHGEF12	1	0	1	0.252	NA
PLXNA1	1	0	1	0.361	NA
RHOD	1	0	1	0.458	NA
SEMA4D	1	0	1	0.267	NA
SEMA4B	1	0	1	0.213	NA
SEMA4A	1	0	1	0.259	NA
PLXNB1	1	0	1	0.325	NA
ECT2	1	0	1	0.453	NA
ANTXR1	1	0	1	0.098	NA
FSHB	1	0	1	0.005	NA
LHCGR	1	0	1	0.072	NA
CGB	1	0	1	0.072	NA
LHB	1	0	1	0.07	NA
TSHB	1	0	1	0.003	NA
ACHE	1	0	1	0.175	NA
GPC3	1	0	1	0.204	NA
PCSK4	1	0	1	0.153	NA
RHBG	1	0	1	0.073	NA
KIAA0319	1	0	1	0.073	NA
CEACAM7	1	0	1	0.263	NA
CEACAM6	1	0	1	0.286	NA
CARTPT	1	0	1	0.263	NA
CEACAM8	1	0	1	0.469	NA
CEACAM3	1	0	1	0.254	NA
C17orf49	1	0	1	0.121	NA
ZNF330	1	0	1	0.445	NA
PRAME	1	0	1	0.445	NA
ATRN	1	0	1	0.445	NA
PRL	1	0	1	0.174	NA
TWSG1	1	0	1	0.364	NA
DMP1	1	0	1	0.251	NA
COL5A2	1	0	1	0.171	NA
LAMB3	1	0	1	0.224	NA
SLC44A1	1	0	1	0.091	NA
KCNE3	1	0	1	0.091	NA
AGPAT2	1	0	1	0.069	NA
ABCG5	1	0	1	0.054	NA
CYP2D6	1	0	1	0.056	NA
CARD9	74	74	0	0.241	0.234
CAPZA1	35	35	0	0.099	0.09
VHL	32	32	0	0.164	0.161
2016-09-02	25	25	0	0.185	0.189
AASDHPPT	22	22	0	0.032	0.04
RBM48	22	22	0	0.071	0.075
PSTPIP1	22	22	0	0.027	0.016
CRKL	22	22	0	0.072	0.065
PSMD14	21	21	0	0.328	0.341
DPY30	20	20	0	0.098	0.103
BUB1	19	19	0	0.215	0.208
RHOC	18	18	0	0.272	0.248
NUDT5	18	18	0	0.23	0.232
APRT	18	18	0	0.229	0.231
PSMD13	18	18	0	0.232	0.233
FBN1	17	17	0	0.197	0.183
VKORC1	14	14	0	0.028	0.03
DNAL4	14	14	0	0.468	0.464
EFNA3	14	14	0	0.467	0.452
RHOJ	13	13	0	0.238	0.233
H2AFZ	13	13	0	0.082	0.065
DES	12	12	0	0.078	0.073
ZNF264	12	12	0	0.454	0.418
PAFAH1B2	12	12	0	0.371	0.383
SOD2	12	12	0	0.336	0.356
TALDO1	12	12	0	0.324	0.339
RAB1B	12	12	0	0.325	0.34
CRYZ	12	12	0	0.355	0.366
GNPDA1	12	12	0	0.324	0.339
ERP29	12	12	0	0.324	0.339
AIMP1	12	12	0	0.324	0.339
DUSP3	12	12	0	0.346	0.361
ACOT13	12	12	0	0.324	0.339
KATNAL2	12	12	0	0.324	0.341
GLOD4	12	12	0	0.328	0.341
PUS7	12	12	0	0.324	0.339
LETM1	12	12	0	0.324	0.339
TRMT112	12	12	0	0.325	0.34
CYB5B	12	12	0	0.324	0.339
FKBP3	12	12	0	0.324	0.339
MTHFD2	12	12	0	0.359	0.378
SAR1A	12	12	0	0.324	0.339
MRPL14	12	12	0	0.324	0.339
TAGLN2	12	12	0	0.407	0.432
ATP6V1E1	12	12	0	0.326	0.34
ESD	12	12	0	0.404	0.407
CBR1	12	12	0	0.324	0.339
TMED2	12	12	0	0.324	0.339
TSFM	12	12	0	0.324	0.339
TFAM	12	12	0	0.324	0.339
KCTD12	12	12	0	0.331	0.352
PSMD8	12	12	0	0.324	0.339
CMPK1	12	12	0	0.324	0.339
PCBP3	12	12	0	0.324	0.339
ZNF189	12	12	0	0.324	0.339
MLEC	12	12	0	0.324	0.339
RAB21	12	12	0	0.324	0.339
REXO2	12	12	0	0.324	0.339
EHD4	11	11	0	0.062	0.059
ATXN1L	11	11	0	0.567	0.558
RYBP	11	11	0	0.061	0.062
ATXN3L	11	11	0	0.158	0.162
YOD1	11	11	0	0.158	0.162
C12orf49	11	11	0	0.293	0.305
PRR19	11	11	0	0.292	0.316
RABGEF1	10	10	0	0.488	0.495
ELF3	10	10	0	0.173	0.149
SYN1	10	10	0	0.015	0.01
MORN3	9	9	0	0.276	0.311
FANCL	9	9	0	0.091	0.116
TRDMT1	9	9	0	0.303	0.268
CENPB	9	9	0	0.099	0.1
SUV39H2	9	9	0	0.162	0.158
CCDC57	9	9	0	0.605	0.572
SNF8	9	9	0	0.468	0.471
MECR	9	9	0	0.405	0.393
CEP72	9	9	0	0.456	0.433
MEGF6	8	8	0	0.199	0.214
MEGF8	8	8	0	0.189	0.207
JAG2	8	8	0	0.202	0.209
NELL1	8	8	0	0.219	0.235
LTBP4	8	8	0	0.34	0.328
SPTA1	8	8	0	0.024	0.022
CREB1	8	8	0	0.548	0.541
NOL3	8	8	0	0.019	0.023
NID2	8	8	0	0.436	0.401
HIST3H2A	8	8	0	0.309	0.279
IPO9	8	8	0	0.047	0.051
HIST1H2AB	8	8	0	0.127	0.112
EGF	8	8	0	0.08	0.092
KTN1	8	8	0	0.267	0.264
AHSA2	8	8	0	0.226	0.243
DOK3	8	8	0	0.238	0.235
APC	8	8	0	0.265	0.297
ZC4H2	7	7	0	0.383	0.39
NKX3-1	7	7	0	0.296	0.268
KLHL12	7	7	0	0.529	0.509
TTF2	7	7	0	0.199	0.214
PCOLCE	7	7	0	0.181	0.162
GFAP	7	7	0	0.382	0.368
PNKP	7	7	0	0.142	0.143
ERG	7	7	0	0.068	0.07
CP	6	6	0	0.091	0.092
THRSP	6	6	0	0.337	0.36
POLR3D	6	6	0	0.271	0.276
HMGA1	6	6	0	0.476	0.455
KCNK1	6	6	0	0.419	0.41
RPS19BP1	6	6	0	0.419	0.41
ZNF79	6	6	0	0.419	0.41
AREG	6	6	0	0.597	0.57
ZNF461	6	6	0	0.421	0.413
ZNF786	6	6	0	0.419	0.41
DDX43	6	6	0	0.419	0.41
XCL1	6	6	0	0.421	0.411
SLC43A2	6	6	0	0.419	0.41
EGFL8	6	6	0	0.419	0.411
ZNF23	6	6	0	0.43	0.42
FZD9	6	6	0	0.439	0.432
ZNF763	6	6	0	0.419	0.41
KLK15	6	6	0	0.565	0.554
SLC35A2	6	6	0	0.421	0.411
KIAA0040	6	6	0	0.42	0.41
WFDC10B	6	6	0	0.419	0.41
FLI1	6	6	0	0.345	0.32
CLPP	6	6	0	0.159	0.159
TMCO1	6	6	0	0.308	0.284
SARS	6	6	0	0.159	0.159
ADRM1	6	6	0	0.161	0.164
PAM16	6	6	0	0.159	0.159
TMEM263	6	6	0	0.159	0.159
DNAJC8	6	6	0	0.159	0.159
C9orf24	6	6	0	0.438	0.437
LGALS9C	6	6	0	0.523	0.501
KRTAP8-1	6	6	0	0.524	0.506
RUSC1	6	6	0	0.645	0.628
CD72	6	6	0	0.089	0.08
KCTD17	6	6	0	0.272	0.291
CLEC3B	5	5	0	0.128	0.103
GRIP2	5	5	0	0.186	0.182
LAMA1	5	5	0	0.385	0.361
IFI30	5	5	0	0.681	0.657
CEP350	5	5	0	0.297	0.294
ESRRG	5	5	0	0.603	0.604
TRIM32	5	5	0	0.438	0.449
DOK6	5	5	0	0.613	0.589
BOLL	5	5	0	0.62	0.596
GPX1	5	5	0	0.337	0.365
PMS2	5	5	0	0.138	0.126
MUTYH	5	5	0	0.25	0.245
MSH3	5	5	0	0.104	0.099
RPA4	5	5	0	0.1	0.093
HMG20A	5	5	0	0.128	0.135
ITGB3BP	5	5	0	0.563	0.546
VIL1	5	5	0	0.104	0.11
HK3	5	5	0	0.28	0.286
KHDRBS2	5	5	0	0.207	0.186
STAMBP	5	5	0	0.119	0.145
HADHB	5	5	0	0.121	0.106
PYCRL	4	4	0	0.432	0.422
CFHR1	4	4	0	0.122	0.12
AXL	4	4	0	0.328	0.308
DEDD2	4	4	0	0.274	0.267
PKIB	4	4	0	0.091	0.093
HELLS	4	4	0	0.09	0.091
F2R	4	4	0	0.319	0.291
F2RL1	4	4	0	0.241	0.213
CYFIP2	4	4	0	0.537	0.536
SERPINB13	4	4	0	0.247	0.217
SUFU	4	4	0	0.237	0.201
STXBP2	4	4	0	0.324	0.342
PMAIP1	4	4	0	0.135	0.124
PPP6C	4	4	0	0.249	0.282
TOR1AIP2	4	4	0	0.554	0.533
TUSC2	4	4	0	0.567	0.549
MOB1B	4	4	0	0.573	0.532
CCDC158	4	4	0	0.206	0.196
SCML1	4	4	0	0.271	0.25
KDM3A	4	4	0	0.13	0.107
ZCCHC7	4	4	0	0.29	0.298
CSNK1A1	4	4	0	0.153	0.108
MAPK7	4	4	0	0.214	0.22
CCND3	4	4	0	0.247	0.238
COL18A1	4	4	0	0.474	0.434
LYST	4	4	0	0.038	0.039
GRIN2B	4	4	0	0.335	0.282
APPL2	4	4	0	0.27	0.27
LRP2BP	4	4	0	0.264	0.26
USP1	3	3	0	0.183	0.164
GMDS	3	3	0	0.456	0.462
CDA	3	3	0	0.712	0.71
ASL	3	3	0	0.46	0.467
CRYAA	3	3	0	0.562	0.546
PPCDC	3	3	0	0.484	0.492
NCOA5	3	3	0	0.466	0.476
KCNH1	3	3	0	0.486	0.486
LZTFL1	3	3	0	0.465	0.47
KCTD1	3	3	0	0.638	0.659
NT5C1A	3	3	0	0.456	0.463
EDARADD	3	3	0	0.516	0.522
2016-03-10	3	3	0	0.465	0.477
DCTPP1	3	3	0	0.456	0.462
NPL	3	3	0	0.456	0.463
C1orf50	3	3	0	0.456	0.462
PCGF3	3	3	0	0.133	0.142
CDC42SE1	3	3	0	0.124	0.125
SRBD1	3	3	0	0.124	0.125
DCAF7	3	3	0	0.126	0.128
B3GNT5	3	3	0	0.124	0.125
ZFPM2	3	3	0	0.168	0.149
AEBP2	3	3	0	0.355	0.368
NTM	3	3	0	0.415	0.385
GRK6	3	3	0	0.372	0.383
RFX5	3	3	0	0.225	0.212
GRB10	3	3	0	0.34	0.333
HOXB13	3	3	0	0.373	0.356
TAOK2	3	3	0	0.319	0.305
STARD3NL	3	3	0	0.238	0.216
TLX1	3	3	0	0.215	0.204
LCA5	3	3	0	0.382	0.362
POC5	3	3	0	0.379	0.36
PPM1F	3	3	0	0.379	0.36
DHX32	3	3	0	0.379	0.36
POC1B	3	3	0	0.384	0.361
HELQ	3	3	0	0.141	0.138
FAP	3	3	0	0.309	0.281
MMP12	3	3	0	0.302	0.257
TEX101	3	3	0	0.181	0.161
CTSA	3	3	0	0.237	0.203
LRP1B	3	3	0	0.188	0.163
SRPX2	3	3	0	0.201	0.177
KRT85	3	3	0	0.171	0.122
ATG4B	3	3	0	0.054	0.05
ADSS	3	3	0	0.087	0.075
ATG7	3	3	0	0.054	0.05
ATG10	3	3	0	0.054	0.05
IGF1	3	3	0	0.274	0.249
IGFALS	3	3	0	0.217	0.196
BRCA2	3	3	0	0.315	0.32
GM2A	3	3	0	0.148	0.137
UBR7	3	3	0	0.515	0.521
H2AFV	3	3	0	0.148	0.136
HERC4	3	3	0	0.148	0.136
HEXA	3	3	0	0.148	0.136
ETV4	3	3	0	0.584	0.563
SRFBP1	3	3	0	0.53	0.519
CASP6	3	3	0	0.53	0.519
ATF6	3	3	0	0.574	0.566
ALDH3A1	3	3	0	0.532	0.521
ASCC1	3	3	0	0.53	0.519
ZIC3	3	3	0	0.533	0.532
MYOCD	3	3	0	0.53	0.519
CD63	3	3	0	0.58	0.567
MINPP1	3	3	0	0.53	0.519
BARX2	3	3	0	0.53	0.519
CXCR1	3	3	0	0.183	0.21
COL4A3	3	3	0	0.505	0.494
RNF183	3	3	0	0.356	0.338
RNF11	3	3	0	0.317	0.314
RNF5	3	3	0	0.356	0.352
MIB1	3	3	0	0.317	0.314
MUL1	3	3	0	0.317	0.314
RNF25	3	3	0	0.317	0.314
TRIM68	3	3	0	0.373	0.371
CGRRF1	3	3	0	0.354	0.351
RNF166	3	3	0	0.317	0.314
TRIM3	3	3	0	0.317	0.314
TRAIP	3	3	0	0.317	0.314
RNF113B	3	3	0	0.318	0.314
TRIM38	3	3	0	0.508	0.516
ZSWIM2	3	3	0	0.317	0.314
RNF17	3	3	0	0.317	0.314
RNF144B	3	3	0	0.317	0.314
TRIM65	3	3	0	0.317	0.314
PJA1	3	3	0	0.456	0.455
RNF139	3	3	0	0.317	0.314
TRIM34	3	3	0	0.317	0.314
RNF170	3	3	0	0.317	0.314
BFAR	3	3	0	0.317	0.314
RNFT1	3	3	0	0.317	0.314
ZPR1	3	3	0	0.37	0.358
ITGB7	3	3	0	0.534	0.499
LAMC3	3	3	0	0.559	0.575
PNRC2	3	3	0	0.763	0.759
KCNA5	3	3	0	0.427	0.422
KCNA4	3	3	0	0.459	0.457
CNKSR2	3	3	0	0.258	0.26
PDLIM1	2	2	0	0.18	0.181
PROP1	2	2	0	0.365	0.384
GPR158	2	2	0	0.18	0.181
NTF4	2	2	0	0.58	0.576
NATD1	2	2	0	0.583	0.58
RAB2B	2	2	0	0.604	0.61
CYP2S1	2	2	0	0.58	0.576
CPNE7	2	2	0	0.58	0.576
LRRC29	2	2	0	0.592	0.594
PTOV1	2	2	0	0.333	0.335
APITD1	2	2	0	0.262	0.286
RMI1	2	2	0	0.649	0.667
PRG2	2	2	0	0.556	0.555
C4BPA	2	2	0	0.222	0.199
FGFR1	2	2	0	0.676	0.662
NR1D1	2	2	0	0.274	0.261
ELAVL2	2	2	0	0.329	0.324
GYS1	2	2	0	0.3	0.291
PLA2G1B	2	2	0	0.326	0.315
EVPL	2	2	0	0.157	0.138
PSRC1	2	2	0	0.157	0.157
NDRG1	2	2	0	0.514	0.454
CT45A10	2	2	0	0.507	0.476
CACNG2	2	2	0	0.582	0.544
ITGA3	2	2	0	0.222	0.233
APC2	2	2	0	0.222	0.233
PSAT1	2	2	0	0.608	0.625
MMP8	2	2	0	0.431	0.416
MMP16	2	2	0	0.228	0.236
BHLHE41	2	2	0	0.129	0.116
SAP25	2	2	0	0.767	0.76
CSN1S1	2	2	0	0.476	0.463
CTTNBP2	2	2	0	0.263	0.282
STRIP2	2	2	0	0.263	0.282
RBL2	2	2	0	0.192	0.188
SEMA3B	2	2	0	0.253	0.267
GRK1	2	2	0	0.43	0.411
MAGEA2	2	2	0	0.335	0.324
MAGEA2B	2	2	0	0.336	0.324
GGA2	2	2	0	0.45	0.468
SAV1	2	2	0	0.718	0.695
DRP2	2	2	0	0.258	0.256
MOB3B	2	2	0	0.235	0.247
KDM3B	2	2	0	0.131	0.118
JMJD4	2	2	0	0.131	0.118
DOK1	2	2	0	0.459	0.445
MAP3K2	2	2	0	0.34	0.36
SGTB	2	2	0	0.485	0.471
TCAF1	2	2	0	0.516	0.509
C5orf24	2	2	0	0.475	0.465
FGFBP1	2	2	0	0.338	0.326
VWA1	2	2	0	0.335	0.323
KIF20A	2	2	0	0.162	0.166
ASB4	2	2	0	0.452	0.453
HSPB8	2	2	0	0.43	0.439
OLFML3	2	2	0	0.517	0.506
BBS5	2	2	0	0.526	0.526
GPC1	2	2	0	0.309	0.273
BCAP31	2	2	0	0.189	0.2
DYRK2	2	2	0	0.503	0.51
PRTFDC1	2	2	0	0.305	0.259
AKT3	2	2	0	0.302	0.259
TTC33	2	2	0	0.346	0.316
ALS2CR12	2	2	0	0.313	0.269
TFF1	2	2	0	0.374	0.384
HOOK1	2	2	0	0.754	0.757
ITGAD	2	2	0	0.057	0.059
PHKA1	2	2	0	0.299	0.312
PELI1	2	2	0	0.477	0.48
PIKFYVE	2	2	0	0.299	0.312
FIG4	2	2	0	0.299	0.312
PPIP5K2	2	2	0	0.306	0.329
PCMTD2	2	2	0	0.299	0.312
SPRYD7	2	2	0	0.318	0.331
C11orf54	2	2	0	0.299	0.312
PRADC1	2	2	0	0.306	0.315
MPPED2	2	2	0	0.318	0.32
SIGLEC5	2	2	0	0.299	0.312
NEURL4	2	2	0	0.299	0.312
PHYKPL	2	2	0	0.306	0.321
PPIP5K1	2	2	0	0.385	0.417
C4orf33	2	2	0	0.3	0.313
ACSS1	2	2	0	0.299	0.312
CDRT4	2	2	0	0.299	0.312
JMJD7	2	2	0	0.299	0.312
RRAS	2	2	0	0.519	0.528
RIN1	2	2	0	0.359	0.354
PDK1	2	2	0	0.396	0.385
RIT2	2	2	0	0.426	0.404
CNKSR1	2	2	0	0.66	0.682
CD68	2	2	0	0.359	0.354
PPP1R3B	2	2	0	0.217	0.174
IRS2	2	2	0	0.528	0.502
SERF1A	2	2	0	0.528	0.502
ABCB6	2	2	0	0.528	0.502
VBP1	2	2	0	0.752	0.734
DSN1	2	2	0	0.528	0.502
MICAL1	2	2	0	0.534	0.515
ROBO2	2	2	0	0.682	0.687
CAMKK1	2	2	0	0.507	0.501
CAMK1D	2	2	0	0.416	0.405
ASAH1	2	2	0	0.325	0.312
GRID2	2	2	0	0.39	0.336
SFRP2	2	2	0	0.542	0.55
LHX4	2	2	0	0.522	0.522
NME1-NME2	1	1	0	0.526	0.557
GNA12	1	1	0	0.517	0.547
RPGRIP1L	1	1	0	0.362	0.398
KCNMB1	1	1	0	0.439	0.469
ATP6V1B1	1	1	0	0.73	0.679
CXCL8	1	1	0	0.628	0.649
ANK1	1	1	0	0.633	0.613
SELPLG	1	1	0	0.437	0.417
FSHR	1	1	0	0.151	0.15
LAMC2	1	1	0	0.573	0.561
POR	1	1	0	0.188	0.158
SUZ12	41	42	-1	0.069	0.07
MAPK14	39	40	-1	0.065	0.059
EFEMP2	30	31	-1	0.407	0.393
AMOT	23	24	-1	0.272	0.233
TMPO	22	23	-1	0.086	0.077
MAPK6	22	23	-1	0.08	0.068
NUPR1	21	22	-1	0.052	0.042
SUGT1	21	22	-1	0.072	0.058
SETDB1	21	22	-1	0.066	0.055
AK2	20	21	-1	0.229	0.194
RFC4	19	20	-1	0.077	0.076
HGF	18	19	-1	0.076	0.047
MCC	18	19	-1	0.412	0.364
IGF2	17	18	-1	0.128	0.093
CLDN2	17	18	-1	0.448	0.401
FHL1	17	18	-1	0.4	0.345
BMPR1A	16	17	-1	0.162	0.127
FAM103A1	16	17	-1	0.401	0.369
EIF2B1	15	16	-1	0.314	0.282
KRAS	15	16	-1	0.458	0.376
NEK2	15	16	-1	0.224	0.181
SPARC	14	15	-1	0.085	0.08
STAM	14	15	-1	0.238	0.219
ZNF433	14	15	-1	0.397	0.322
APEH	14	15	-1	0.336	0.276
USF1	13	14	-1	0.129	0.083
CUTA	13	14	-1	0.395	0.34
BEND5	12	13	-1	0.215	0.167
MGA	12	13	-1	0.096	0.06
PRKCG	12	13	-1	0.116	0.075
TMEM106C	12	13	-1	0.322	0.247
CST2	11	12	-1	0.512	0.425
GIP	11	12	-1	0.534	0.452
ADAMTSL5	11	12	-1	0.511	0.425
PACSIN2	11	12	-1	0.33	0.271
STAC3	10	11	-1	0.282	0.228
S100A4	10	11	-1	0.255	0.188
TCAP	10	11	-1	0.13	0.077
RAPGEF2	10	11	-1	0.11	0.065
TBX6	10	11	-1	0.605	0.521
MAML1	9	10	-1	0.31	0.265
HEXIM2	9	10	-1	0.441	0.407
WIF1	9	10	-1	0.418	0.331
RNF114	9	10	-1	0.24	0.171
PRKAG1	9	10	-1	0.433	0.342
CD164	9	10	-1	0.519	0.427
KLK8	9	10	-1	0.52	0.425
KLC1	9	10	-1	0.285	0.208
VEGFA	9	10	-1	0.131	0.086
PIDD1	9	10	-1	0.317	0.242
ELN	9	10	-1	0.255	0.204
VAV2	9	10	-1	0.262	0.188
PLAU	8	9	-1	0.2	0.117
COX5B	8	9	-1	0.227	0.152
ARRB2	8	9	-1	0.436	0.36
AIRE	8	9	-1	0.099	0.074
EIF4EBP3	8	9	-1	0.081	0.053
SORD	8	9	-1	0.175	0.104
PRMT2	8	9	-1	0.201	0.142
KDR	8	9	-1	0.21	0.149
TNFRSF1B	7	8	-1	0.174	0.106
SH3GL3	7	8	-1	0.163	0.12
CELA1	7	8	-1	0.196	0.121
E2F4	7	8	-1	0.117	0.082
MYBL2	7	8	-1	0.13	0.08
HOXA9	7	8	-1	0.324	0.231
P2RX4	7	8	-1	0.484	0.37
PRLR	7	8	-1	0.179	0.114
ITGB8	7	8	-1	0.074	0.047
POMC	7	8	-1	0.116	0.069
RHOXF1	7	8	-1	0.121	0.069
DEK	7	8	-1	0.075	0.047
RPL13A	7	8	-1	0.086	0.058
ITGB6	7	8	-1	0.084	0.048
ETV7	7	8	-1	0.074	0.047
TGFB2	7	8	-1	0.194	0.132
ITGA8	7	8	-1	0.074	0.047
KIAA0753	7	8	-1	0.596	0.458
CADPS	7	8	-1	0.533	0.427
DGCR8	7	8	-1	0.302	0.207
LSM4	7	8	-1	0.292	0.214
DUSP13	7	8	-1	0.475	0.358
SRSF6	7	8	-1	0.115	0.063
ZNF408	7	8	-1	0.719	0.663
CD209	7	8	-1	0.075	0.052
MAB21L3	6	7	-1	0.585	0.464
CRACR2A	6	7	-1	0.648	0.564
ZAK	6	7	-1	0.178	0.117
PAEP	6	7	-1	0.307	0.204
PRPS2	6	7	-1	0.589	0.481
RAD51D	6	7	-1	0.261	0.181
FGFR2	6	7	-1	0.18	0.101
TFDP2	6	7	-1	0.102	0.073
TFDP1	6	7	-1	0.102	0.073
RNF144A	6	7	-1	0.102	0.073
TEAD3	6	7	-1	0.227	0.163
VASP	6	7	-1	0.235	0.157
HINFP	6	7	-1	0.185	0.126
GMEB1	6	7	-1	0.141	0.084
USP13	6	7	-1	0.123	0.066
NDUFA1	6	7	-1	0.122	0.06
ANKRD1	6	7	-1	0.196	0.097
ESPL1	6	7	-1	0.122	0.06
TNNI2	6	7	-1	0.249	0.161
THOC6	6	7	-1	0.122	0.06
MYOT	6	7	-1	0.146	0.083
GFM1	6	7	-1	0.122	0.06
ITGA2	6	7	-1	0.218	0.112
IWS1	6	7	-1	0.423	0.285
CDC25B	6	7	-1	0.352	0.253
ZNF69	6	7	-1	0.313	0.216
SMG9	6	7	-1	0.313	0.216
NAV1	6	7	-1	0.313	0.216
KRT77	6	7	-1	0.364	0.254
STK38L	6	7	-1	0.313	0.216
SPON2	6	7	-1	0.313	0.216
BTC	6	7	-1	0.385	0.263
COA5	6	7	-1	0.315	0.218
DGKB	6	7	-1	0.313	0.216
CEBPE	6	7	-1	0.5	0.426
KAT6A	6	7	-1	0.244	0.141
TAB1	6	7	-1	0.381	0.294
FGFR1OP2	6	7	-1	0.379	0.282
KEAP1	6	7	-1	0.443	0.38
ZC3H10	6	7	-1	0.553	0.422
BCL10	6	7	-1	0.662	0.557
MAP1LC3A	6	7	-1	0.156	0.078
CUBN	6	7	-1	0.109	0.041
NMUR2	5	6	-1	0.64	0.502
ABLIM3	5	6	-1	0.224	0.135
TUFT1	5	6	-1	0.192	0.1
EMC2	5	6	-1	0.205	0.118
KCTD19	5	6	-1	0.193	0.103
PKD1	5	6	-1	0.263	0.153
RCOR1	5	6	-1	0.184	0.11
THRB	5	6	-1	0.474	0.333
CBX7	5	6	-1	0.187	0.108
IGFBP2	5	6	-1	0.056	0.034
C4orf46	5	6	-1	0.164	0.094
MYO5B	5	6	-1	0.483	0.351
CCDC28A	5	6	-1	0.636	0.511
ARHGEF5	5	6	-1	0.437	0.322
USP18	5	6	-1	0.443	0.291
SVIL	5	6	-1	0.26	0.173
INSM1	5	6	-1	0.164	0.069
BBS2	5	6	-1	0.52	0.374
RAD51B	5	6	-1	0.319	0.231
NCALD	5	6	-1	0.466	0.339
PAX1	5	6	-1	0.469	0.347
GLO1	5	6	-1	0.634	0.544
TMEM100	5	6	-1	0.56	0.416
NR2F6	5	6	-1	0.18	0.089
MPG	5	6	-1	0.412	0.279
CRBN	5	6	-1	0.501	0.366
DCTN5	5	6	-1	0.494	0.33
RPL36A	5	6	-1	0.458	0.318
RPS25	5	6	-1	0.434	0.32
MAPK8IP1	5	6	-1	0.535	0.425
PDGFRA	5	6	-1	0.456	0.338
SORT1	5	6	-1	0.178	0.099
DLX2	5	6	-1	0.4	0.295
PPID	5	6	-1	0.219	0.137
MTMR9	5	6	-1	0.181	0.128
MEFV	5	6	-1	0.154	0.078
NTN4	4	5	-1	0.519	0.369
PIK3C3	4	5	-1	0.192	0.1
SERPINF2	4	5	-1	0.26	0.139
TAX1BP1	4	5	-1	0.398	0.241
FNBP1	4	5	-1	0.378	0.229
RHOQ	4	5	-1	0.306	0.142
LSM1	4	5	-1	0.279	0.122
ARPC1B	4	5	-1	0.279	0.122
WIPF2	4	5	-1	0.339	0.208
FNBP1L	4	5	-1	0.319	0.15
DNMBP	4	5	-1	0.342	0.216
WIPF3	4	5	-1	0.286	0.147
ARPC3	4	5	-1	0.348	0.183
ZNF395	4	5	-1	0.291	0.139
PTPN2	4	5	-1	0.3	0.147
TIMP2	4	5	-1	0.392	0.261
LGALS8	4	5	-1	0.044	0.017
TRIM44	4	5	-1	0.173	0.094
SNX2	4	5	-1	0.118	0.065
EPN1	4	5	-1	0.522	0.365
MYOZ2	4	5	-1	0.653	0.469
YPEL3	4	5	-1	0.552	0.379
RHOBTB3	4	5	-1	0.63	0.471
ANKRD44	4	5	-1	0.454	0.323
ANKS1B	4	5	-1	0.286	0.155
SH2B1	4	5	-1	0.173	0.081
HSPH1	4	5	-1	0.135	0.075
WDR81	4	5	-1	0.158	0.077
CIC	4	5	-1	0.138	0.067
CNTN1	4	5	-1	0.142	0.072
SUCLA2	4	5	-1	0.594	0.419
TCEB3B	4	5	-1	0.733	0.641
CBLB	3	4	-1	0.476	0.359
DLG5	3	4	-1	0.325	0.157
RTKN	3	4	-1	0.335	0.172
HAND1	3	4	-1	0.168	0.087
STK36	3	4	-1	0.118	0.055
CBX6	3	4	-1	0.41	0.318
GATA6	3	4	-1	0.199	0.097
BLMH	3	4	-1	0.662	0.539
SKP2	3	4	-1	0.35	0.203
LIN52	3	4	-1	0.309	0.159
LIN54	3	4	-1	0.309	0.159
CLTA	3	4	-1	0.297	0.145
CDKN1C	3	4	-1	0.297	0.145
LIN9	3	4	-1	0.309	0.159
CXCL2	3	4	-1	0.355	0.215
CSPG4	3	4	-1	0.322	0.158
SERPING1	3	4	-1	0.472	0.313
LAMA5	3	4	-1	0.589	0.443
MEP1A	3	4	-1	0.48	0.316
LRFN4	3	4	-1	0.715	0.54
FAAH	3	4	-1	0.715	0.54
PTPN23	3	4	-1	0.715	0.54
TSPAN4	3	4	-1	0.715	0.54
HIST1H2AG	3	4	-1	0.742	0.567
ADCK5	3	4	-1	0.719	0.547
CHDH	3	4	-1	0.717	0.546
KCTD15	3	4	-1	0.771	0.634
GABRD	3	4	-1	0.715	0.54
MFI2	3	4	-1	0.735	0.563
CXCL5	3	4	-1	0.779	0.628
PCED1B	3	4	-1	0.715	0.54
KRTAP13-3	3	4	-1	0.715	0.54
NEU2	3	4	-1	0.715	0.54
THEMIS2	3	4	-1	0.715	0.54
KRTAP3-1	3	4	-1	0.715	0.54
SIVA1	3	4	-1	0.309	0.215
ZXDA	3	4	-1	0.189	0.107
ATF1	3	4	-1	0.355	0.195
ETS2	3	4	-1	0.348	0.197
IRF8	3	4	-1	0.335	0.174
GFI1	3	4	-1	0.337	0.179
ETV1	3	4	-1	0.404	0.228
HOXA10	3	4	-1	0.423	0.277
GEMIN8	3	4	-1	0.174	0.093
STXBP3	3	4	-1	0.174	0.093
GAR1	3	4	-1	0.174	0.093
GEMIN2	3	4	-1	0.174	0.093
ERCC2	3	4	-1	0.658	0.6
TMED9	3	4	-1	0.218	0.155
NDUFB11	3	4	-1	0.145	0.062
VAMP2	3	4	-1	0.783	0.662
EPHB1	3	4	-1	0.291	0.159
FRMD6	3	4	-1	0.661	0.571
C17orf59	3	4	-1	0.224	0.111
WDR47	3	4	-1	0.243	0.119
DUSP16	3	4	-1	0.391	0.278
CRABP1	3	4	-1	0.092	0.021
MRAS	3	4	-1	0.235	0.107
SENP1	3	4	-1	0.197	0.082
SLC8A1	3	4	-1	0.382	0.214
FST	2	3	-1	0.292	0.114
INHBA	2	3	-1	0.326	0.173
GJB2	2	3	-1	0.362	0.132
PF4	2	3	-1	0.486	0.289
FGF13	2	3	-1	0.161	0.018
PLAT	2	3	-1	0.273	0.097
SETD8	2	3	-1	0.285	0.126
BRD2	2	3	-1	0.269	0.114
SYNJ1	2	3	-1	0.652	0.407
SEMA6A	2	3	-1	0.684	0.464
PALLD	2	3	-1	0.521	0.247
SS18	2	3	-1	0.343	0.146
CST11	2	3	-1	0.343	0.144
MORN4	2	3	-1	0.353	0.181
PRDX5	2	3	-1	0.25	0.102
EPB41L1	2	3	-1	0.371	0.131
LY6H	2	3	-1	0.668	0.421
ASB9	2	3	-1	0.356	0.153
PPP2R5A	2	3	-1	0.262	0.073
ARHGEF1	2	3	-1	0.761	0.614
ANLN	2	3	-1	0.701	0.542
SNAPC4	2	3	-1	0.719	0.559
ARHGEF18	2	3	-1	0.689	0.524
SPINT3	2	3	-1	0.689	0.524
FBXO46	2	3	-1	0.121	0.017
FANCD2	2	3	-1	0.154	0.073
POLN	2	3	-1	0.154	0.073
HRK	2	3	-1	0.261	0.114
BBC3	2	3	-1	0.255	0.113
BOK	2	3	-1	0.154	0.027
SULT1A1	2	3	-1	0.595	0.37
FAM46B	2	3	-1	0.587	0.372
PAPPA2	2	3	-1	0.408	0.175
SMG1	2	3	-1	0.423	0.182
ERLIN2	2	3	-1	0.217	0.059
RPS27	2	3	-1	0.505	0.269
DYNLT3	2	3	-1	0.403	0.152
HOXB6	2	3	-1	0.31	0.126
HOXB7	2	3	-1	0.241	0.104
ITGAV	2	3	-1	0.662	0.44
SLC9A3R1	2	3	-1	0.451	0.24
JMY	2	3	-1	0.568	0.307
CLSTN1	2	3	-1	0.497	0.257
COL13A1	2	3	-1	0.482	0.315
ATP6V1D	2	3	-1	0.557	0.368
GPRC5A	2	3	-1	0.472	0.261
NDUFB5	2	3	-1	0.484	0.298
NDUFA10	2	3	-1	0.472	0.261
NDUFA12	2	3	-1	0.472	0.261
NDUFB6	2	3	-1	0.64	0.433
SLC25A24	2	3	-1	0.472	0.261
MRPL32	2	3	-1	0.627	0.472
CYB5R1	2	3	-1	0.472	0.261
MMGT1	2	3	-1	0.48	0.272
UQCRH	2	3	-1	0.472	0.261
SFXN3	2	3	-1	0.472	0.261
MRPL17	2	3	-1	0.551	0.362
MPV17	2	3	-1	0.57	0.401
NDUFB4	2	3	-1	0.472	0.261
MRPS14	2	3	-1	0.472	0.261
MRPL13	2	3	-1	0.528	0.349
NDUFS7	2	3	-1	0.472	0.261
MRPL22	2	3	-1	0.472	0.261
MSLN	2	3	-1	0.572	0.365
CHCHD4	2	3	-1	0.262	0.094
RTN4	2	3	-1	0.686	0.491
ACVR1B	2	3	-1	0.222	0.091
VPS37A	2	3	-1	0.536	0.279
GLI1	2	3	-1	0.536	0.279
WIZ	2	3	-1	0.508	0.28
GSTCD	2	3	-1	0.764	0.618
ZNF57	2	3	-1	0.764	0.618
CCDC37	2	3	-1	0.509	0.28
LCA5L	2	3	-1	0.513	0.288
SASH1	2	3	-1	0.508	0.28
KLF3	2	3	-1	0.546	0.325
POLR3F	2	3	-1	0.562	0.339
MRFAP1	2	3	-1	0.515	0.303
FAM20C	2	3	-1	0.531	0.311
KLHDC4	2	3	-1	0.508	0.28
C8orf74	2	3	-1	0.764	0.619
ZNF557	2	3	-1	0.764	0.618
TBC1D25	2	3	-1	0.083	0.008
ZNF16	2	3	-1	0.554	0.377
CIART	2	3	-1	0.589	0.347
MBNL1	2	3	-1	0.589	0.344
LGALS9B	2	3	-1	0.589	0.345
USP53	2	3	-1	0.679	0.443
TMTC3	2	3	-1	0.589	0.344
LDLR	2	3	-1	0.641	0.414
HYAL3	2	3	-1	0.609	0.364
VLDLR	2	3	-1	0.638	0.408
PCDH18	2	3	-1	0.589	0.344
MBNL3	2	3	-1	0.589	0.344
GSTK1	2	3	-1	0.808	0.635
C16orf72	2	3	-1	0.76	0.543
RSL24D1	2	3	-1	0.76	0.543
CHRAC1	2	3	-1	0.76	0.543
ZNF567	2	3	-1	0.76	0.543
CLCN1	2	3	-1	0.76	0.543
ANKRD36B	2	3	-1	0.76	0.543
TRMT61B	2	3	-1	0.763	0.546
CENPL	2	3	-1	0.76	0.543
ACP6	2	3	-1	0.775	0.563
FERD3L	2	3	-1	0.766	0.551
PAGE1	2	3	-1	0.76	0.543
ZNF614	2	3	-1	0.762	0.545
CDC42EP4	2	3	-1	0.76	0.543
FASTKD3	2	3	-1	0.76	0.544
DNAJC4	2	3	-1	0.764	0.546
RAB17	2	3	-1	0.768	0.552
DNAJC15	2	3	-1	0.76	0.543
DAPK2	2	3	-1	0.767	0.553
NOL4	2	3	-1	0.789	0.581
DENND2D	2	3	-1	0.76	0.543
PTRH1	2	3	-1	0.76	0.543
AURKAIP1	2	3	-1	0.76	0.543
RMND1	2	3	-1	0.76	0.543
LYRM2	2	3	-1	0.76	0.543
ACPP	2	3	-1	0.449	0.227
DDX3Y	2	3	-1	0.622	0.4
JMJD7-PLA2G4B	2	3	-1	0.468	0.243
SLC37A1	2	3	-1	0.449	0.227
SRI	2	3	-1	0.569	0.359
CLDN4	2	3	-1	0.463	0.243
CECR5	2	3	-1	0.449	0.227
MT1F	2	3	-1	0.449	0.227
MPDU1	2	3	-1	0.495	0.258
FYTTD1	2	3	-1	0.459	0.24
APOBEC3C	2	3	-1	0.518	0.318
ZC3H12A	2	3	-1	0.482	0.273
ACTG2	2	3	-1	0.488	0.276
MT1G	2	3	-1	0.461	0.242
CD177	2	3	-1	0.451	0.229
SEMA3F	2	3	-1	0.474	0.259
CEP192	2	3	-1	0.449	0.227
SLC37A4	2	3	-1	0.449	0.227
ROBO1	2	3	-1	0.452	0.217
CDC25A	2	3	-1	0.543	0.32
SNX17	2	3	-1	0.365	0.135
PIP5K1C	2	3	-1	0.331	0.113
LDLRAP1	2	3	-1	0.323	0.107
SCN3A	2	3	-1	0.326	0.109
LCN2	2	3	-1	0.566	0.33
APBA2	2	3	-1	0.396	0.168
SCGB1A1	2	3	-1	0.342	0.12
CNTFR	2	3	-1	0.737	0.5
PROCR	1	2	-1	0.183	0.146
KIF22	1	2	-1	0.533	0.439
RSRC1	1	2	-1	0.533	0.439
BMP15	1	2	-1	0.533	0.439
HMGCL	1	2	-1	0.125	0.073
ADAMTS10	1	2	-1	0.122	0.072
FKBP15	1	2	-1	0.635	0.519
ERC1	1	2	-1	0.732	0.614
RNPC3	1	2	-1	0.638	0.521
COMMD4	1	2	-1	0.635	0.519
EVL	1	2	-1	0.466	0.408
ABI3BP	1	2	-1	0.436	0.365
NUPL1	1	2	-1	0.436	0.365
ENAH	1	2	-1	0.467	0.398
GHRL	1	2	-1	0.491	0.418
HIVEP2	1	2	-1	0.195	0.157
RFX2	1	2	-1	0.39	0.318
ADD1	1	2	-1	0.195	0.157
EPS15	1	2	-1	0.779	0.682
IL13RA2	1	2	-1	0.471	0.349
VPS18	1	2	-1	0.823	0.7
VAMP1	1	2	-1	0.867	0.684
DAPK1	1	2	-1	0.697	0.525
CPLX1	1	2	-1	0.89	0.777
RHOU	1	2	-1	0.219	0.165
CA2	1	2	-1	0.255	0.198
EPB42	1	2	-1	0.55	0.458
RHAG	1	2	-1	0.245	0.177
SLC4A1AP	1	2	-1	0.602	0.512
KIR2DL3	1	2	-1	0.05	0.045
TYROBP	1	2	-1	0.062	0.057
CCNL2	1	2	-1	0.343	0.278
CSF2RB	1	2	-1	0.509	0.396
CISH	1	2	-1	0.47	0.374
IL3RA	1	2	-1	0.514	0.419
CHMP4A	1	2	-1	0.283	0.28
APTX	1	2	-1	0.367	0.384
ARL4A	1	2	-1	0.784	0.699
RBM47	1	2	-1	0.732	0.555
BOLA1	1	2	-1	0.714	0.558
SSNA1	1	2	-1	0.434	0.353
CRACR2B	1	2	-1	0.411	0.33
ULK2	1	2	-1	0.3	0.238
DIXDC1	1	2	-1	0.223	0.172
DYX1C1	1	2	-1	0.05	0.043
STAM2	1	2	-1	0.392	0.336
YAF2	1	2	-1	0.352	0.313
TIAM1	1	2	-1	0.757	0.635
NMRK2	1	2	-1	0.167	0.087
CEACAM5	1	2	-1	0.475	0.362
CEACAM1	1	2	-1	0.649	0.528
HMGXB4	1	2	-1	0.686	0.606
HABP4	1	2	-1	0.414	0.37
ZNF331	1	2	-1	0.567	0.432
CCDC170	1	2	-1	0.647	0.632
GTF2H2	1	2	-1	0.647	0.632
GTF2H4	1	2	-1	0.647	0.632
SPSB3	1	2	-1	0.597	0.504
TAF1A	1	2	-1	0.601	0.539
POLR1B	1	2	-1	0.305	0.291
POLR1D	1	2	-1	0.305	0.291
GOLM1	1	2	-1	0.235	0.185
ATP5E	0	1	-1	NA	0.119
PPP2R4	0	1	-1	NA	0.214
CYP17A1	0	1	-1	NA	0.12
BARX1	0	1	-1	NA	0.149
TIGD7	0	1	-1	NA	0.2
CDO1	0	1	-1	NA	0.119
CDC6	0	1	-1	NA	0.309
KLHL14	0	1	-1	NA	0.009
KBTBD6	0	1	-1	NA	0.169
KLHL9	0	1	-1	NA	0.169
ZBTB21	0	1	-1	NA	0.212
KLHL21	0	1	-1	NA	0.169
DNAJB12	0	1	-1	NA	0.169
[truncated: 5,749 more rows]

## Sheet: N2PDEG-Interacting Genes Taxane
gene	frequency_sensitive	frequency_resistant	difference	nominalP_sensitive	nominalP_resistant
HSP90AA1	173	54	119	0.021	0.455
HSP90AB1	158	49	109	0.032	0.559
VCP	117	52	65	0.04	0.502
USP7	102	40	62	0.054	0.624
NUP93	93	31	62	0.08	0.716
LRPPRC	92	30	62	0.065	0.694
MCM6	96	35	61	0.078	0.691
RBBP4	90	30	60	0.063	0.665
DNAJA1	97	38	59	0.072	0.614
GCN1L1	90	31	59	0.065	0.673
RBBP7	92	34	58	0.081	0.667
HDAC2	92	34	58	0.082	0.644
XRCC5	90	32	58	0.072	0.658
PABPC1	82	25	57	0.069	0.734
MED12	88	32	56	0.033	0.547
KPNB1	81	25	56	0.053	0.694
HNRNPF	87	32	55	0.056	0.628
PPP1CA	86	32	54	0.09	0.717
USP9X	83	29	54	0.064	0.672
RBM39	87	34	53	0.071	0.666
CCAR2	84	31	53	0.086	0.673
APP	217	165	52	0.106	0.238
DDB1	89	37	52	0.074	0.56
SFPQ	81	29	52	0.079	0.694
HIST1H4A	81	30	51	0.076	0.664
SF3A1	74	23	51	0.062	0.709
ZC3H13	68	17	51	0.036	0.726
MCM5	89	39	50	0.07	0.577
GNB2L1	83	33	50	0.048	0.571
MYEF2	82	32	50	0.079	0.644
ATP2A2	78	28	50	0.048	0.587
HSPA4	91	42	49	0.083	0.561
PRKDC	88	39	49	0.086	0.573
CCNC	77	29	48	0.002	0.312
OAT	74	26	48	0.082	0.697
EIF3E	71	23	48	0.028	0.64
XRCC6	92	45	47	0.076	0.487
POLR2A	82	35	47	0.076	0.542
XPO5	65	18	47	0.076	0.777
CANX	75	29	46	0.051	0.566
IRS4	71	25	46	0.054	0.667
ILF2	71	25	46	0.095	0.695
DDX20	66	20	46	0.082	0.752
MSH2	65	19	46	0.112	0.827
IPO4	64	18	46	0.077	0.772
SSB	79	34	45	0.114	0.625
SRSF2	73	28	45	0.077	0.673
DHX15	72	27	45	0.079	0.651
VDAC1	71	26	45	0.087	0.706
PRPF8	70	25	45	0.064	0.639
SF3B2	66	21	45	0.074	0.719
RIF1	60	15	45	0.079	0.808
NCL	56	11	45	0.058	0.846
TP53	124	80	44	0.126	0.403
NPM1	81	37	44	0.12	0.653
XPO1	80	36	44	0.095	0.592
RBM25	71	27	44	0.09	0.669
P4HB	69	25	44	0.062	0.664
HIST1H3A	68	24	44	0.088	0.693
SF3B1	67	23	44	0.069	0.67
HNRNPA3	65	21	44	0.087	0.737
MDN1	60	16	44	0.077	0.807
HIST2H2BE	59	15	44	0.063	0.762
PSMC5	82	39	43	0.072	0.508
KPNA2	80	37	43	0.01	0.311
HSPA5	75	32	43	0.021	0.368
MTA2	70	27	43	0.092	0.655
PGAM5	70	27	43	0.081	0.648
PRDX4	66	23	43	0.073	0.681
MED8	66	23	43	0.008	0.512
HIST2H2AC	65	22	43	0.076	0.676
SMARCA4	64	21	43	0.113	0.773
PRPF40A	61	18	43	0.073	0.751
IPO7	59	16	43	0.084	0.791
SRSF4	72	30	42	0.114	0.646
TNPO1	69	27	42	0.089	0.649
PSMD1	69	27	42	0.07	0.6
NUP214	69	27	42	0.101	0.676
SNRNP70	64	22	42	0.093	0.697
IMMT	63	21	42	0.069	0.698
FXR1	63	21	42	0.071	0.716
PDCD6IP	62	20	42	0.1	0.767
XPOT	62	20	42	0.08	0.709
RANBP2	54	12	42	0.056	0.8
NUP188	51	9	42	0.054	0.852
CSNK2A1	96	55	41	0.113	0.505
HDAC1	85	44	41	0.162	0.581
NOP2	69	28	41	0.114	0.668
PGK1	68	27	41	0.067	0.611
COPB2	67	26	41	0.087	0.666
SNRNP200	67	26	41	0.097	0.693
RBMX	66	25	41	0.087	0.682
MAP1B	64	23	41	0.074	0.67
RPSA	63	22	41	0.075	0.689
UPF1	62	21	41	0.085	0.722
SKIV2L2	61	20	41	0.08	0.694
SMARCA2	61	20	41	0.098	0.738
USP34	57	16	41	0.072	0.77
MYO1C	52	11	41	0.059	0.824
PSMD2	85	45	40	0.102	0.506
IMPDH2	72	32	40	0.091	0.581
PRMT5	71	31	40	0.086	0.584
HADHA	65	25	40	0.074	0.609
ATP1A1	64	24	40	0.071	0.632
RPN2	64	24	40	0.074	0.635
SRRM1	62	22	40	0.103	0.686
UQCRC2	60	20	40	0.079	0.7
SMARCC2	60	20	40	0.092	0.74
ZCCHC8	56	16	40	0.08	0.765
PPM1G	49	9	40	0.049	0.855
CLTC	87	48	39	0.116	0.517
YWHAG	73	34	39	0.017	0.302
RAD50	70	31	39	0.096	0.599
PFKP	66	27	39	0.119	0.684
MCM4	65	26	39	0.111	0.683
EIF4A1	60	21	39	0.084	0.693
RPLP0	59	20	39	0.077	0.695
COPB1	59	20	39	0.077	0.708
HUWE1	54	15	39	0.061	0.705
SUZ12	50	11	39	0.007	0.674
KIAA0368	49	10	39	0.066	0.861
PDS5A	48	9	39	0.059	0.861
RPS3A	68	30	38	0.097	0.623
ACAT1	68	30	38	0.097	0.623
LTA4H	68	30	38	0.096	0.623
MED22	63	25	38	0.023	0.458
TOP1	63	25	38	0.111	0.688
TRRAP	63	25	38	0.075	0.618
CPSF1	61	23	38	0.054	0.599
CUL7	61	23	38	0.08	0.671
PPP1CC	61	23	38	0.134	0.73
SRRM2	59	21	38	0.111	0.707
SUPT5H	57	19	38	0.107	0.76
SUGP2	56	18	38	0.087	0.716
UBR5	54	16	38	0.089	0.754
VPRBP	54	16	38	0.081	0.746
SRSF3	52	14	38	0.125	0.827
CTCF	50	12	38	0.053	0.776
RPL38	49	11	38	0.065	0.825
EPPK1	49	11	38	0.06	0.81
SON	47	9	38	0.068	0.848
NPEPPS	70	33	37	0.094	0.572
GANAB	68	31	37	0.108	0.613
SMARCC1	62	25	37	0.102	0.655
HP1BP3	61	24	37	0.104	0.654
RPL5	60	23	37	0.077	0.637
MED31	60	23	37	0.015	0.42
CCT3	59	22	37	0.077	0.647
FASN	57	20	37	0.078	0.676
DSP	57	20	37	0.088	0.724
RPL10A	57	20	37	0.078	0.676
RPL7A	57	20	37	0.078	0.677
CAD	57	20	37	0.078	0.676
CSE1L	57	20	37	0.082	0.695
RPS4X	57	20	37	0.078	0.676
PWP1	54	17	37	0.093	0.747
KRR1	54	17	37	0.091	0.735
SEC16A	53	16	37	0.092	0.766
MSH6	52	15	37	0.102	0.815
MED19	50	13	37	0.003	0.468
FBL	49	12	37	0.09	0.842
FANCI	48	11	37	0.067	0.801
CBX3	48	11	37	0.064	0.81
IK	46	9	37	0.07	0.875
ATAD3A	46	9	37	0.062	0.849
XPO7	46	9	37	0.062	0.849
HEATR1	46	9	37	0.062	0.849
GEMIN4	46	9	37	0.1	0.913
MYO1B	46	9	37	0.062	0.849
FLNA	85	49	36	0.075	0.411
EIF3L	67	31	36	0.088	0.554
CKB	63	27	36	0.092	0.592
CCT2	61	25	36	0.075	0.582
RPL7	59	23	36	0.082	0.642
MED26	59	23	36	0.015	0.371
ALDH18A1	57	21	36	0.081	0.675
RAD21	56	20	36	0.067	0.634
EPB41L3	54	18	36	0.075	0.691
HERC2	53	17	36	0.062	0.704
TAF15	52	16	36	0.046	0.656
TTLL12	45	9	36	0.061	0.856
MYBBP1A	45	9	36	0.069	0.857
USP11	45	9	36	0.067	0.873
SMU1	45	9	36	0.067	0.857
SMC3	78	43	35	0.107	0.506
ACTN4	65	30	35	0.084	0.556
EBNA1BP2	63	28	35	0.077	0.546
ACLY	62	27	35	0.086	0.57
MAGED1	62	27	35	0.056	0.605
NCAPD2	58	23	35	0.115	0.666
ANAPC1	58	23	35	0.115	0.666
NUMA1	57	22	35	0.088	0.662
BRIX1	56	21	35	0.103	0.677
SMC4	55	20	35	0.103	0.731
FLNC	54	19	35	0.056	0.637
UGGT1	54	19	35	0.088	0.735
WDR18	51	16	35	0.092	0.738
ANKHD1	50	15	35	0.06	0.71
UTRN	48	13	35	0.071	0.799
MTHFD1L	46	11	35	0.077	0.819
PCM1	46	11	35	0.065	0.823
NIPBL	46	11	35	0.075	0.847
PNN	44	9	35	0.069	0.841
ACIN1	44	9	35	0.076	0.845
COPA	44	9	35	0.072	0.845
SART1	44	9	35	0.078	0.888
NAP1L1	44	9	35	0.077	0.866
NIFK	44	9	35	0.059	0.837
HK1	44	9	35	0.076	0.895
LARP1	62	28	34	0.113	0.603
HCFC1	61	27	34	0.087	0.571
RPL4	59	25	34	0.077	0.583
CALR	57	23	34	0.087	0.626
CHD4	56	22	34	0.093	0.635
IPO5	54	20	34	0.097	0.685
LONP1	54	20	34	0.111	0.73
TUBB4A	53	19	34	0.081	0.698
MYO1D	52	18	34	0.088	0.686
MED10	51	17	34	0.005	0.398
PABPC4	51	17	34	0.09	0.74
NUP205	49	15	34	0.065	0.688
ANKRD28	45	11	34	0.071	0.797
DHX8	44	10	34	0.076	0.839
PPP6R3	43	9	34	0.072	0.832
WDR6	43	9	34	0.064	0.816
NOP58	43	9	34	0.069	0.832
ANKRD52	43	9	34	0.07	0.832
UBE2D2	38	4	34	0.016	0.727
EIF3I	76	43	33	0.131	0.501
HSPA9	66	33	33	0.106	0.549
MACF1	61	28	33	0.08	0.55
MED14	58	25	33	0.007	0.341
USP5	57	24	33	0.044	0.501
SRSF5	55	22	33	0.111	0.645
DYNC1H1	54	21	33	0.077	0.61
MDC1	53	20	33	0.091	0.666
MED24	52	19	33	0.006	0.385
MED20	51	18	33	0.007	0.407
MED6	51	18	33	0.007	0.407
MED27	51	18	33	0.009	0.429
MTOR	51	18	33	0.056	0.63
MED29	51	18	33	0.007	0.407
DOCK7	51	18	33	0.096	0.696
RNH1	49	16	33	0.105	0.738
G3BP1	49	16	33	0.093	0.719
RBM15	49	16	33	0.103	0.738
CHD7	49	16	33	0.101	0.737
LAS1L	49	16	33	0.1	0.734
PRPF6	49	16	33	0.087	0.706
TEX10	49	16	33	0.1	0.734
SRP68	49	16	33	0.1	0.734
UBR4	49	16	33	0.107	0.751
CUL9	49	16	33	0.1	0.735
CHD8	49	16	33	0.1	0.734
SART3	49	16	33	0.107	0.742
WDR3	49	16	33	0.1	0.736
ACACA	48	15	33	0.109	0.797
XRN2	47	14	33	0.079	0.737
IGF2BP3	47	14	33	0.07	0.75
ELAVL1	44	11	33	0.084	0.806
SEC23B	43	10	33	0.06	0.81
HIST1H1A	42	9	33	0.092	0.852
BEND3	42	9	33	0.061	0.857
GEMIN5	42	9	33	0.088	0.865
GIGYF2	42	9	33	0.078	0.848
TUBA1C	42	9	33	0.078	0.848
GRB2	83	51	32	0.223	0.567
KDM1A	78	46	32	0.079	0.428
MED1	63	31	32	0.019	0.298
MED28	63	31	32	0.015	0.306
RPL3	62	30	32	0.079	0.507
MED17	60	28	32	0.014	0.302
MED4	59	27	32	0.014	0.332
FUS	56	24	32	0.087	0.566
SPTAN1	55	23	32	0.065	0.556
H2AFX	55	23	32	0.126	0.676
STOML2	54	22	32	0.118	0.681
SRPK1	54	22	32	0.12	0.634
TP53BP1	54	22	32	0.088	0.637
POP1	52	20	32	0.12	0.679
SRP72	52	20	32	0.112	0.673
SPEN	52	20	32	0.097	0.644
DST	51	19	32	0.06	0.617
PAICS	51	19	32	0.104	0.706
POLDIP3	49	17	32	0.091	0.803
KRI1	49	17	32	0.099	0.708
LARP7	49	17	32	0.102	0.709
BLM	48	16	32	0.098	0.731
CCAR1	47	15	32	0.06	0.651
HYOU1	47	15	32	0.097	0.774
NUP155	47	15	32	0.108	0.785
NXF1	46	14	32	0.075	0.776
MED9	45	13	32	0.004	0.425
MED11	45	13	32	0.004	0.425
DHX37	45	13	32	0.063	0.757
DICER1	44	12	32	0.075	0.763
BAZ1B	43	11	32	0.077	0.794
COPG2	43	11	32	0.071	0.789
SYNCRIP	43	11	32	0.077	0.779
HELZ	41	9	32	0.07	0.837
MOV10	41	9	32	0.074	0.859
IGF2BP2	41	9	32	0.07	0.835
ACSL3	41	9	32	0.069	0.822
PUM1	41	9	32	0.07	0.835
FUBP3	41	9	32	0.07	0.836
SMAD3	67	36	31	0.089	0.479
MYH9	67	36	31	0.088	0.475
RUVBL1	64	33	31	0.065	0.447
GTF2I	53	22	31	0.1	0.664
NOL9	53	22	31	0.117	0.676
CASP8	51	20	31	0.036	0.507
PELP1	51	20	31	0.107	0.663
ASCC3	51	20	31	0.107	0.663
MED23	50	19	31	0.01	0.425
IKBKAP	50	19	31	0.1	0.688
MYH10	49	18	31	0.102	0.722
ARID1A	49	18	31	0.105	0.68
USP24	49	18	31	0.105	0.679
INTS1	49	18	31	0.119	0.696
RPL15	47	16	31	0.067	0.692
DDX52	47	16	31	0.089	0.699
EIF5B	47	16	31	0.09	0.711
MED15	46	15	31	0.009	0.47
NCBP1	46	15	31	0.101	0.72
HSPA2	46	15	31	0.072	0.698
EFTUD2	46	15	31	0.059	0.645
RPS10	44	13	31	0.074	0.731
CEP170	44	13	31	0.067	0.728
CRNKL1	44	13	31	0.067	0.728
NUP160	44	13	31	0.067	0.728
DPYSL2	44	13	31	0.067	0.728
PCNT	44	13	31	0.067	0.728
NEFM	44	13	31	0.071	0.735
GLTSCR2	42	11	31	0.067	0.778
MYO5A	42	11	31	0.066	0.774
AP1B1	42	11	31	0.065	0.77
LARP4	42	11	31	0.081	0.782
USP47	40	9	31	0.067	0.817
PDHA1	40	9	31	0.065	0.807
DLAT	40	9	31	0.065	0.807
RSF1	40	9	31	0.082	0.832
NAT10	40	9	31	0.072	0.812
PBRM1	40	9	31	0.074	0.822
STAG2	40	9	31	0.067	0.815
KIF23	40	9	31	0.082	0.832
KIAA1429	40	9	31	0.082	0.832
PHIP	40	9	31	0.082	0.832
SPAG9	40	9	31	0.086	0.871
SUPT6H	40	9	31	0.078	0.884
TBL3	40	9	31	0.068	0.82
DHX30	40	9	31	0.07	0.827
MYH14	40	9	31	0.073	0.858
TUFM	69	39	30	0.118	0.487
TRIM27	64	34	30	0.102	0.475
CCT5	58	28	30	0.09	0.512
SRSF1	56	26	30	0.09	0.562
EIF6	55	25	30	0.14	0.673
PFAS	50	20	30	0.115	0.679
POGZ	48	18	30	0.081	0.706
FLNB	47	17	30	0.064	0.61
SEC13	47	17	30	0.108	0.725
MRE11A	46	16	30	0.097	0.698
U2AF2	46	16	30	0.103	0.701
CPSF3	46	16	30	0.095	0.696
NOP14	46	16	30	0.095	0.696
PDCD11	46	16	30	0.095	0.696
ALYREF	46	16	30	0.111	0.716
XAB2	46	16	30	0.086	0.673
U2SURP	46	16	30	0.095	0.696
DDX23	46	16	30	0.095	0.696
DCAF13	46	16	30	0.095	0.696
DDX18	46	16	30	0.095	0.696
H1FX	46	16	30	0.126	0.741
GDI2	45	15	30	0.082	0.699
EIF4G1	45	15	30	0.119	0.781
PNPT1	45	15	30	0.109	0.768
NOC2L	45	15	30	0.079	0.698
PSMC3	45	15	30	0.083	0.718
TPP2	45	15	30	0.116	0.771
FRYL	45	15	30	0.073	0.687
SYMPK	45	15	30	0.109	0.768
RPS14	45	15	30	0.113	0.776
NAA15	45	15	30	0.109	0.768
HSP90B1	43	13	30	0.01	0.527
NCKAP1	42	12	30	0.073	0.752
HIST1H1E	42	12	30	0.064	0.728
CENPF	42	12	30	0.071	0.76
RPLP1	42	12	30	0.074	0.756
IGF2R	42	12	30	0.069	0.735
ACTR3	41	11	30	0.068	0.786
SNX9	41	11	30	0.075	0.809
SCAF11	41	11	30	0.069	0.76
PRRC2A	41	11	30	0.069	0.768
ZSWIM8	41	11	30	0.069	0.76
EPB41L2	41	11	30	0.073	0.767
MED13L	40	10	30	0.004	0.512
NOL6	40	10	30	0.083	0.811
DHX36	40	10	30	0.094	0.821
LARP4B	40	10	30	0.086	0.813
ZC3H11A	40	10	30	0.112	0.85
ZC3HAV1	40	10	30	0.095	0.823
SURF6	40	10	30	0.083	0.811
RBM34	40	10	30	0.083	0.811
RRS1	40	10	30	0.102	0.817
ZBTB11	40	10	30	0.083	0.811
EXOSC10	39	9	30	0.085	0.836
DNMT1	39	9	30	0.072	0.823
NUP98	39	9	30	0.069	0.814
PGAM1	39	9	30	0.084	0.839
PDS5B	39	9	30	0.068	0.804
RPLP2	39	9	30	0.069	0.812
GDI1	39	9	30	0.08	0.83
RPS7	39	9	30	0.071	0.815
UBTF	39	9	30	0.079	0.833
SEC23A	39	9	30	0.074	0.829
POLA1	39	9	30	0.069	0.819
MVP	78	49	29	0.076	0.41
EWSR1	56	27	29	0.083	0.524
TGFB1	54	25	29	0.021	0.474
STAU1	52	23	29	0.086	0.566
PARP1	51	22	29	0.163	0.724
CSNK2A2	51	22	29	0.143	0.695
ACTN1	47	18	29	0.1	0.732
GNL3	45	16	29	0.082	0.672
AP2B1	43	14	29	0.068	0.67
DHX16	43	14	29	0.103	0.721
PPP1CB	42	13	29	0.117	0.786
FSCN1	42	13	29	0.087	0.738
ATM	42	13	29	0.121	0.802
SND1	42	13	29	0.089	0.712
DNTTIP2	41	12	29	0.072	0.746
MSN	41	12	29	0.083	0.762
CHD2	41	12	29	0.072	0.722
KMT2A	40	11	29	0.121	0.82
HELZ2	40	11	29	0.074	0.763
FKBP4	39	10	29	0.075	0.793
MCM3AP	39	10	29	0.078	0.811
RPL8	38	9	29	0.084	0.842
DDX56	38	9	29	0.083	0.83
SLTM	38	9	29	0.073	0.811
KIAA0020	38	9	29	0.073	0.814
ABCE1	38	9	29	0.077	0.806
SLC25A13	38	9	29	0.094	0.83
NOL10	38	9	29	0.073	0.811
YWHAZ	83	55	28	0.077	0.303
PPP2R1A	71	43	28	0.118	0.431
FN1	66	38	28	0.059	0.461
S100A8	56	28	28	0.117	0.56
KIF1A	52	24	28	0.072	0.617
RUVBL2	50	22	28	0.101	0.596
PRRC2B	47	19	28	0.088	0.63
PNP	47	19	28	0.135	0.724
MED13	46	18	28	0.016	0.407
PRKRA	45	17	28	0.079	0.633
ACTR2	44	16	28	0.074	0.656
POLR1A	43	15	28	0.095	0.728
MED18	43	15	28	0.017	0.445
ATIC	42	14	28	0.073	0.689
IQGAP1	41	13	28	0.077	0.727
TSR1	41	13	28	0.123	0.734
NEFL	41	13	28	0.103	0.791
CHD1	40	12	28	0.08	0.735
SEC24C	40	12	28	0.095	0.785
PDIA4	40	12	28	0.078	0.74
CNOT1	40	12	28	0.091	0.754
TRIP12	40	12	28	0.085	0.747
GTF3C1	39	11	28	0.105	0.819
COL5A1	39	11	28	0.076	0.782
TPR	39	11	28	0.106	0.814
KARS	39	11	28	0.085	0.788
CAP1	38	10	28	0.081	0.798
RFC1	38	10	28	0.1	0.821
PYGL	37	9	28	0.079	0.803
GART	37	9	28	0.079	0.803
WARS	37	9	28	0.086	0.815
ME2	37	9	28	0.079	0.803
NUP210	37	9	28	0.079	0.803
PARN	37	9	28	0.09	0.817
CAPRIN1	37	9	28	0.079	0.803
UTP15	37	9	28	0.079	0.803
HIST1H1D	37	9	28	0.079	0.803
CCDC86	37	9	28	0.079	0.803
RRP8	37	9	28	0.079	0.806
ADNP	37	9	28	0.095	0.814
CHERP	37	9	28	0.079	0.803
REXO4	37	9	28	0.079	0.803
HERC5	37	9	28	0.084	0.813
PRRC2C	37	9	28	0.093	0.829
NVL	37	9	28	0.079	0.803
RTCB	37	9	28	0.079	0.804
DIDO1	37	9	28	0.082	0.804
WHSC1	37	9	28	0.079	0.803
LMNB2	37	9	28	0.079	0.803
NES	37	9	28	0.079	0.803
WDR43	37	9	28	0.079	0.803
POLE	37	9	28	0.079	0.803
RCL1	37	9	28	0.079	0.803
NLE1	37	9	28	0.079	0.803
SPTBN2	37	9	28	0.082	0.818
ASNS	37	9	28	0.079	0.814
ESF1	37	9	28	0.079	0.803
SDHA	37	9	28	0.08	0.808
XRN1	37	9	28	0.092	0.821
DIEXF	37	9	28	0.079	0.803
FAM120A	37	9	28	0.079	0.803
WDR12	37	9	28	0.079	0.803
RNPEP	37	9	28	0.079	0.803
GLYR1	37	9	28	0.081	0.818
RRP7A	37	9	28	0.095	0.814
DDX51	37	9	28	0.079	0.803
MYCBP2	37	9	28	0.095	0.836
AHCTF1	37	9	28	0.079	0.803
FH	37	9	28	0.079	0.803
RPS5	37	9	28	0.079	0.803
CTNNA1	37	9	28	0.117	0.858
AQR	37	9	28	0.079	0.803
HIST1H2BJ	37	9	28	0.079	0.807
ZNF318	37	9	28	0.079	0.803
LRRC47	37	9	28	0.079	0.803
UTP18	37	9	28	0.079	0.803
PREP	37	9	28	0.086	0.822
NARS	37	9	28	0.079	0.803
RSL1D1	37	9	28	0.079	0.804
RPL19	37	9	28	0.079	0.803
NUP88	37	9	28	0.079	0.803
NNT	37	9	28	0.079	0.803
POLRMT	37	9	28	0.079	0.803
BMS1	37	9	28	0.079	0.803
GNL2	37	9	28	0.079	0.803
ZCCHC3	37	9	28	0.079	0.803
MKI67	37	9	28	0.115	0.87
DDX24	37	9	28	0.082	0.811
THOC2	37	9	28	0.079	0.803
CLUH	37	9	28	0.082	0.818
ZC3H18	37	9	28	0.079	0.803
SKIV2L	37	9	28	0.084	0.806
URB1	37	9	28	0.079	0.803
YLPM1	37	9	28	0.089	0.828
OASL	37	9	28	0.079	0.803
LCP1	37	9	28	0.079	0.803
BPTF	37	9	28	0.085	0.809
RRP1	37	9	28	0.079	0.803
ARF3	37	9	28	0.079	0.803
DDX54	37	9	28	0.079	0.803
PYGB	37	9	28	0.079	0.803
NUP107	37	9	28	0.079	0.803
SMCHD1	37	9	28	0.079	0.803
ZNF512	37	9	28	0.079	0.803
RPS23	37	9	28	0.085	0.807
LOC101929876	37	9	28	0.079	0.803
PLOD1	37	9	28	0.079	0.803
RPL30	37	9	28	0.08	0.806
TCF20	37	9	28	0.079	0.803
CKAP5	37	9	28	0.081	0.804
DDX42	37	9	28	0.079	0.803
HIST1H2BL	37	9	28	0.079	0.803
LOC102724159	37	9	28	0.079	0.803
GFPT1	37	9	28	0.079	0.803
SBF1	37	9	28	0.086	0.815
BIRC6	37	9	28	0.079	0.803
RPL14	37	9	28	0.079	0.803
NSUN2	37	9	28	0.079	0.803
WDR75	37	9	28	0.079	0.803
NOL11	37	9	28	0.079	0.803
AARS	37	9	28	0.079	0.803
EIF4G3	37	9	28	0.092	0.817
TGM3	37	9	28	0.079	0.803
PHF3	37	9	28	0.079	0.803
ZC3H14	37	9	28	0.079	0.803
NUP133	37	9	28	0.084	0.821
INCENP	37	9	28	0.081	0.804
DDX46	37	9	28	0.079	0.803
NSA2	37	9	28	0.079	0.803
CIRH1A	37	9	28	0.079	0.803
SERPINH1	37	9	28	0.095	0.821
KIF4A	37	9	28	0.079	0.803
RPL10	37	9	28	0.079	0.803
MRTO4	37	9	28	0.079	0.803
TNKS1BP1	37	9	28	0.085	0.814
TTC37	37	9	28	0.079	0.803
MAK16	37	9	28	0.079	0.803
PHRF1	37	9	28	0.079	0.803
ZFR	37	9	28	0.079	0.803
IARS2	37	9	28	0.079	0.805
HECTD1	37	9	28	0.08	0.807
BOP1	37	9	28	0.079	0.803
CGN	37	9	28	0.079	0.803
UBAP2L	37	9	28	0.081	0.804
ATXN2L	37	9	28	0.08	0.808
YTHDC2	37	9	28	0.079	0.803
RPF2	37	9	28	0.079	0.803
GTF3C3	37	9	28	0.085	0.807
FTSJ3	37	9	28	0.095	0.814
EDC4	37	9	28	0.09	0.859
ZMYM3	37	9	28	0.079	0.803
ANKRD17	37	9	28	0.079	0.804
SOGA1	37	9	28	0.079	0.803
ANXA11	37	9	28	0.082	0.805
GTPBP4	37	9	28	0.079	0.803
NOLC1	37	9	28	0.079	0.803
SYNE2	37	9	28	0.083	0.809
ABCF1	37	9	28	0.079	0.803
TTF1	37	9	28	0.084	0.803
PES1	37	9	28	0.079	0.803
URB2	37	9	28	0.079	0.803
DDX10	37	9	28	0.079	0.803
DHX38	37	9	28	0.089	0.814
DIS3	37	9	28	0.079	0.803
UQCRC1	37	9	28	0.079	0.803
WDR46	37	9	28	0.079	0.803
OSBPL8	37	9	28	0.079	0.803
RPS24	37	9	28	0.095	0.814
RPS12	37	9	28	0.079	0.803
RECQL	37	9	28	0.079	0.803
DDX31	37	9	28	0.079	0.803
MPHOSPH10	37	9	28	0.079	0.803
NDUFS1	37	9	28	0.085	0.81
ATAD2B	37	9	28	0.079	0.803
ZCCHC6	37	9	28	0.079	0.803
RBM6	37	9	28	0.095	0.818
RCC2	37	9	28	0.079	0.803
ESR1	64	37	27	0.071	0.424
MED16	57	30	27	0.02	0.255
SNW1	55	28	27	0.107	0.576
HIST3H3	55	28	27	0.057	0.378
STRBP	54	27	27	0.073	0.464
COIL	51	24	27	0.08	0.532
RANGAP1	50	23	27	0.114	0.591
PCNA	49	22	27	0.114	0.607
HNRNPD	44	17	27	0.019	0.485
PUF60	43	16	27	0.108	0.684
RPS19	42	15	27	0.087	0.67
PSMD12	40	13	27	0.088	0.717
UBE2O	40	13	27	0.075	0.69
RRP12	40	13	27	0.104	0.706
RBM28	40	13	27	0.104	0.706
RRP9	40	13	27	0.104	0.706
NOC3L	40	13	27	0.104	0.706
TCOF1	40	13	27	0.109	0.71
MAP4	39	12	27	0.095	0.774
RPS16	38	11	27	0.082	0.74
PLEC	38	11	27	0.081	0.758
ARHGDIA	37	10	27	0.084	0.784
SIRT7	37	10	27	0.083	0.78
UTP14A	55	29	26	0.145	0.564
LMNA	52	26	26	0.069	0.517
DDX21	50	24	26	0.145	0.621
EIF3D	49	23	26	0.135	0.661
SMC1A	49	23	26	0.073	0.534
NOC4L	46	20	26	0.066	0.555
NR0B2	45	19	26	0.096	0.627
KHSRP	43	17	26	0.099	0.625
CAPN1	41	15	26	0.084	0.684
NKRF	41	15	26	0.11	0.728
NSD1	40	14	26	0.101	0.688
RRP1B	40	14	26	0.081	0.668
ATAD2	40	14	26	0.101	0.691
AATF	40	14	26	0.1	0.686
TJP2	39	13	26	0.081	0.675
UTP20	37	11	26	0.092	0.745
HNRNPUL1	37	11	26	0.103	0.787
PRPF4B	37	11	26	0.089	0.747
PTCD3	37	11	26	0.092	0.759
BAZ2A	37	11	26	0.091	0.743
GAPVD1	37	11	26	0.085	0.734
RAI1	37	11	26	0.097	0.773
ITPR3	37	11	26	0.092	0.754
RPS15	37	11	26	0.094	0.764
DLD	37	11	26	0.089	0.739
RPS2	37	11	26	0.103	0.784
LTF	37	11	26	0.087	0.751
AHNAK	37	11	26	0.088	0.744
RPL6	37	11	26	0.084	0.734
EED	33	7	26	0.018	0.669
UBE2I	84	59	25	0.075	0.271
CSDE1	52	27	25	0.107	0.527
RPL23A	50	25	25	0.118	0.566
AKT1	49	24	25	0.041	0.382
CDK2	46	21	25	0.049	0.501
DHX9	43	18	25	0.087	0.57
JUN	43	18	25	0.056	0.45
PSMC2	42	17	25	0.106	0.656
ANXA1	41	16	25	0.089	0.654
SERBP1	41	16	25	0.079	0.599
FMR1	39	14	25	0.084	0.676
KIF14	39	14	25	0.084	0.673
CUL4B	39	14	25	0.119	0.706
RPL26	39	14	25	0.084	0.673
RPL21	39	14	25	0.084	0.673
HDLBP	37	12	25	0.101	0.728
RPS6	37	12	25	0.1	0.717
WDR36	37	12	25	0.088	0.702
CEBPZ	37	12	25	0.1	0.705
DDX27	37	12	25	0.102	0.711
COPG1	37	12	25	0.083	0.696
NUP153	37	12	25	0.085	0.694
TNPO3	34	9	25	0.053	0.746
AURKA	33	8	25	0.074	0.755
SYVN1	25	0	25	0	NA
RPL9	66	42	24	0.111	0.418
SPTBN1	54	30	24	0.071	0.397
MED30	52	28	24	0.019	0.26
IKZF1	45	21	24	0.019	0.338
UTP6	42	18	24	0.093	0.609
AURKB	38	14	24	0.036	0.571
MYCN	38	14	24	0.025	0.623
VCL	38	14	24	0.12	0.753
NF1	37	13	24	0.101	0.693
GMPS	37	13	24	0.084	0.654
INA	37	13	24	0.097	0.673
HNRNPU	31	7	24	0.117	0.853
PRKAA1	58	35	23	0.025	0.284
PRMT1	53	30	23	0.025	0.316
YWHAQ	52	29	23	0.073	0.346
ANP32B	51	28	23	0.056	0.442
CTBP1	50	27	23	0.115	0.524
C1QBP	47	24	23	0.144	0.654
LUC7L2	44	21	23	0.034	0.456
SF3B3	42	19	23	0.075	0.541
DDX17	42	19	23	0.11	0.585
ELK4	41	18	23	0.088	0.586
BAG2	41	18	23	0.099	0.621
FBXO6	40	17	23	0.009	0.119
CUL1	40	17	23	0.111	0.588
RPL18A	39	16	23	0.089	0.638
ANXA6	39	16	23	0.098	0.658
HNRNPM	33	10	23	0.068	0.679
SMAD1	32	9	23	0.08	0.694
RBX1	31	8	23	0.011	0.431
RINT1	23	0	23	0.038	NA
NCOR1	62	40	22	0.083	0.34
ZNF638	48	26	22	0.095	0.517
BCL6	46	24	22	0.065	0.44
DNAJB11	45	23	22	0.064	0.432
FAM208B	44	22	22	0.113	0.566
SMC2	43	21	22	0.098	0.556
PRPF19	42	20	22	0.073	0.509
TJP1	39	17	22	0.101	0.581
REST	36	14	22	0.02	0.503
SRSF7	34	12	22	0.04	0.53
PDE4DIP	34	12	22	0.062	0.782
AMOT	33	11	22	0.006	0.61
BMI1	33	11	22	0.146	0.818
TAF1	31	9	22	0.034	0.59
RB1CC1	22	0	22	0.007	NA
HDAC3	67	46	21	0.115	0.362
LZTS2	50	29	21	0.206	0.555
CDK8	44	23	21	0.08	0.45
EIF3F	43	22	21	0.065	0.477
TRIM28	42	21	21	0.114	0.526
HIF1A	40	19	21	0.049	0.53
KIF5B	40	19	21	0.12	0.571
DOCK8	33	12	21	0.007	0.547
ATXN1L	30	9	21	0.002	0.462
SSR4	29	8	21	0.022	0.575
NCK1	29	8	21	0.203	0.796
DDX5	28	7	21	0.124	0.82
EP300	70	50	20	0.13	0.35
CDC5L	62	42	20	0.094	0.339
SIN3A	58	38	20	0.167	0.432
YWHAE	51	31	20	0.133	0.431
PIAS1	47	27	20	0.097	0.439
TBP	46	26	20	0.064	0.346
ILF3	45	25	20	0.118	0.499
RBPMS	44	24	20	0.111	0.462
ATXN1	39	19	20	0.121	0.57
MCM3	39	19	20	0.117	0.571
MED7	38	18	20	0.041	0.366
CCNT1	35	15	20	0.086	0.629
HMGB1	34	14	20	0.011	0.286
UCHL5	33	13	20	0.015	0.335
GORASP2	30	10	20	0	0.223
THRAP3	29	9	20	0.079	0.694
SMAD4	28	8	20	0.165	0.864
HDAC4	63	44	19	0.115	0.386
FXR2	61	42	19	0.116	0.36
STRAP	41	22	19	0.097	0.482
MLLT4	40	21	19	0.096	0.483
SREBF1	39	20	19	0.008	0.252
EIF3A	38	19	19	0.072	0.528
DDOST	38	19	19	0.104	0.535
EHMT2	35	16	19	0.078	0.61
LRIF1	32	13	19	0.095	0.587
GLUD1	30	11	19	0.042	0.589
UBE2D1	29	10	19	0.066	0.506
SRPRB	23	4	19	0.038	0.806
STUB1	22	3	19	0.063	0.806
RNF2	21	2	19	0.142	0.964
GSTP1	62	44	18	0.079	0.301
SUV39H1	47	29	18	0.094	0.45
TUBA1A	43	25	18	0.142	0.533
OTUB2	42	24	18	0.022	0.329
SMAD2	42	24	18	0.099	0.423
PHB2	42	24	18	0.143	0.535
NFKB2	40	22	18	0.048	0.386
CDK1	39	21	18	0.125	0.555
MMS19	38	20	18	0.165	0.591
DDX3X	36	18	18	0.097	0.523
NONO	36	18	18	0.089	0.507
PHGDH	35	17	18	0.056	0.449
TAF2	34	16	18	0.057	0.427
RCHY1	33	15	18	0.005	0.264
GSK3B	32	14	18	0.079	0.514
TUBB4B	32	14	18	0.059	0.522
PRKD2	29	11	18	0.023	0.517
CDK19	26	8	18	0.009	0.379
USP28	24	6	18	0.001	0.542
MKRN3	23	5	18	0.03	0.79
DPM1	22	4	18	0.029	0.778
SRSF11	21	3	18	0.034	0.808
MED21	47	30	17	0.036	0.191
TRAF1	37	20	17	0.213	0.586
UBE2D3	32	15	17	0.043	0.337
EZH2	31	14	17	0.016	0.225
HNRNPA1	28	11	17	0.117	0.69
SEC61B	26	9	17	0.039	0.675
CDC37	24	7	17	0.22	0.851
TERF1	24	7	17	0.019	0.362
C1orf109	60	44	16	0.095	0.293
KRT40	57	41	16	0.232	0.444
DNM2	48	32	16	0.172	0.481
YWHAB	47	31	16	0.085	0.242
GNB1	42	26	16	0.105	0.405
SFXN1	35	19	16	0.114	0.509
CBX5	34	18	16	0.151	0.587
MED25	34	18	16	0.051	0.336
SHC1	32	16	16	0.057	0.428
PSMD3	32	16	16	0.063	0.44
HDAC5	31	15	16	0.107	0.59
YWHAH	31	15	16	0.111	0.54
RPN1	30	14	16	0.049	0.408
SMARCB1	30	14	16	0.141	0.61
PDIA6	29	13	16	0.048	0.49
TAF6	29	13	16	0.054	0.348
SF3B6	27	11	16	0.099	0.634
TAF13	26	10	16	0.036	0.421
SKP1	25	9	16	0.017	0.303
TAF7	25	9	16	0.043	0.366
FYN	24	8	16	0.406	0.893
XPA	21	5	16	0.005	0.632
ATXN10	20	4	16	0.035	0.757
GLMN	19	3	16	0.001	0.764
HEY1	19	3	16	0	0.673
TNPO2	17	1	16	0.007	0.922
SSX2IP	52	37	15	0.1	0.297
MYC	49	34	15	0.095	0.26
GOLGA2	45	30	15	0.302	0.556
HNRNPLL	45	30	15	0.059	0.291
HSPA1A	42	27	15	0.155	0.487
EEF1G	39	24	15	0.047	0.282
ATP5B	37	22	15	0.034	0.256
USP15	37	22	15	0.085	0.406
CDK9	37	22	15	0.097	0.363
POLR2C	37	22	15	0.08	0.387
PNMA1	37	22	15	0.09	0.316
PRDX6	36	21	15	0.091	0.411
LDHA	35	20	15	0.077	0.419
HSD17B10	35	20	15	0.085	0.425
MAPK1	34	19	15	0.21	0.594
LONRF1	33	18	15	0.023	0.306
YY1	32	17	15	0.137	0.61
BRCA1	31	16	15	0.122	0.539
SF1	31	16	15	0.047	0.445
SUPT16H	28	13	15	0.204	0.711
HNRNPR	28	13	15	0.104	0.553
NANS	26	11	15	0.071	0.622
HEMGN	26	11	15	0.058	0.595
GABARAP	26	11	15	0.051	0.544
CALCOCO2	26	11	15	0.218	0.683
SRSF10	25	10	15	0.107	0.59
CDKN2A	23	8	15	0.19	0.772
SEC63	23	8	15	0.12	0.721
SETD2	22	7	15	0.064	0.674
S100A9	20	5	15	0.035	0.686
TOP2A	18	3	15	0.008	0.797
SHPRH	18	3	15	0.002	0.74
DNAAF5	17	2	15	0.049	0.866
TMEM33	17	2	15	0.029	0.83
IPO11	17	2	15	0.033	0.885
UFL1	17	2	15	0.049	0.866
TRIM54	54	40	14	0.074	0.241
MCM7	54	40	14	0.109	0.303
USHBP1	54	40	14	0.07	0.238
HGS	50	36	14	0.069	0.247
CDC23	45	31	14	0.082	0.289
GPS2	45	31	14	0.046	0.26
PPP2CB	41	27	14	0.155	0.416
TLN1	39	25	14	0.107	0.384
ATP5A1	38	24	14	0.094	0.397
GATA1	37	23	14	0.072	0.387
PSMD11	37	23	14	0.11	0.453
QARS	33	19	14	0.073	0.413
TBX3	32	18	14	0.11	0.5
POLR2B	30	16	14	0.092	0.409
H3F3A	30	16	14	0.164	0.548
FBXW7	29	15	14	0.061	0.312
SNRPB	29	15	14	0.136	0.613
UNC45A	28	14	14	0.054	0.51
CEP250	26	12	14	0.049	0.508
SREBF2	25	11	14	0.034	0.445
SSRP1	25	11	14	0.21	0.726
HIST1H1C	25	11	14	0.124	0.607
SLC25A1	25	11	14	0.069	0.55
HNRNPH2	25	11	14	0.113	0.669
CCDC136	25	11	14	0.259	0.74
RUNX1	24	10	14	0.052	0.519
TRIP13	22	8	14	0.056	0.625
IGFBP3	21	7	14	0.01	0.517
SMARCA5	21	7	14	0.115	0.738
RBBP6	20	6	14	0.001	0.388
DYNLL1	20	6	14	0.044	0.678
YAP1	19	5	14	0	0.471
NUDCD2	18	4	14	0.018	0.604
SLC3A2	18	4	14	0.023	0.618
CDR2	18	4	14	0.034	0.745
PCGF1	17	3	14	0.01	0.736
POLD1	17	3	14	0.038	0.827
AHSA1	17	3	14	0.047	0.787
SSR3	16	2	14	0.038	0.821
SNIP1	14	0	14	0.038	NA
UNK	14	0	14	0.002	NA
CEP57L1	72	59	13	0.028	0.079
DHX57	54	41	13	0.123	0.334
CREBBP	51	38	13	0.176	0.341
TUBB	50	37	13	0.108	0.294
IKZF3	38	25	13	0.083	0.323
MID2	38	25	13	0.19	0.46
HSPB1	35	22	13	0.122	0.446
RANBP9	35	22	13	0.084	0.349
LGALS3BP	35	22	13	0.121	0.44
RAN	32	19	13	0.088	0.393
CEP63	31	18	13	0.01	0.181
PARK2	30	17	13	0.036	0.338
PSMD6	30	17	13	0.169	0.574
MARS	30	17	13	0.153	0.542
CS	30	17	13	0.124	0.511
USP8	28	15	13	0.017	0.247
MDM2	28	15	13	0.165	0.597
HNRNPA2B1	28	15	13	0.13	0.537
RPS11	28	15	13	0.105	0.495
TUBB2A	28	15	13	0.106	0.486
MTUS2	27	14	13	0.299	0.652
RFXANK	26	13	13	0.138	0.604
FEZ1	25	12	13	0.045	0.454
TAF5	25	12	13	0.052	0.256
MEF2C	24	11	13	0.129	0.627
GCM1	24	11	13	0.057	0.495
BRMS1	24	11	13	0.087	0.546
GPN1	22	9	13	0.064	0.588
QKI	22	9	13	0.004	0.307
TAF11	22	9	13	0.04	0.319
RADIL	21	8	13	0.04	0.578
SPERT	21	8	13	0.253	0.755
LATS1	21	8	13	0.042	0.521
BCLAF1	20	7	13	0.074	0.602
FKBP5	20	7	13	0.122	0.67
SHCBP1	20	7	13	0.131	0.719
VDR	20	7	13	0.024	0.459
BTG1	19	6	13	0.006	0.503
RNPS1	18	5	13	0.156	0.761
FBP1	18	5	13	0.006	0.543
TMOD1	18	5	13	0.005	0.52
MYB	18	5	13	0.033	0.626
MCL1	18	5	13	0.007	0.509
USP39	17	4	13	0.027	0.68
CSF3R	17	4	13	0.002	0.588
SAFB	16	3	13	0.05	0.751
ZNF510	16	3	13	0.016	0.738
FBP2	16	3	13	0.013	0.735
FANCC	16	3	13	0.015	0.756
GALNT12	16	3	13	0.002	0.699
ABCD3	15	2	13	0.035	0.823
LOC102724985	15	2	13	0.048	0.82
ATP6V1H	15	2	13	0.084	0.898
SMAP1	15	2	13	0.04	0.811
ZW10	15	2	13	0.04	0.811
TTC27	15	2	13	0.04	0.811
YTHDC1	13	0	13	0.005	NA
PRPF38A	13	0	13	0.008	NA
ASGR1	13	0	13	0	NA
PCGF6	13	0	13	0.074	NA
KIAA1279	13	0	13	0.016	NA
UBE4A	13	0	13	0.029	NA
SFN	50	38	12	0.079	0.211
WDR5	49	37	12	0.192	0.394
PPP2CA	40	28	12	0.114	0.347
TTC23	40	28	12	0.035	0.193
AMOTL2	39	27	12	0.061	0.288
KRT31	38	26	12	0.113	0.343
TRIM23	35	23	12	0.223	0.466
KCTD9	34	22	12	0.047	0.264
CCDC102B	33	21	12	0.067	0.305
NUDC	32	20	12	0.073	0.3
PPARGC1A	31	19	12	0.034	0.2
TFRC	30	18	12	0.149	0.495
EIF3C	28	16	12	0.082	0.414
CTBP2	27	15	12	0.196	0.592
PSMA5	25	13	12	0.081	0.469
NFATC1	25	13	12	0.089	0.499
ITSN1	25	13	12	0.057	0.504
SHC3	24	12	12	0.048	0.539
DDX39B	23	11	12	0.094	0.528
MEF2A	23	11	12	0.151	0.638
ARMCX5-GPRASP2	23	11	12	0.03	0.448
CDC34	22	10	12	0.01	0.228
SIRPA	22	10	12	0.039	0.516
TAF3	22	10	12	0.032	0.271
MRPL4	21	9	12	0.096	0.629
SAP18	21	9	12	0.023	0.316
TUBB3	21	9	12	0.095	0.56
PRPSAP1	21	9	12	0.102	0.571
CHD6	21	9	12	0.114	0.625
CTDP1	20	8	12	0.022	0.378
SNRPD3	19	7	12	0.24	0.763
DVL1	18	6	12	0.005	0.457
PTEN	17	5	12	0.044	0.614
ATP5C1	17	5	12	0.004	0.484
BCAR3	17	5	12	0.072	0.641
SGK1	17	5	12	0.013	0.498
XIAP	17	5	12	0.014	0.57
NHP2L1	16	4	12	0.071	0.709
PSEN1	16	4	12	0.104	0.844
EEF2	16	4	12	0.05	0.772
CBFA2T2	16	4	12	0.006	0.526
PSPH	14	2	12	0.025	0.843
IGBP1	14	2	12	0.03	0.854
CETN2	13	1	12	0.007	0.85
GGT7	12	0	12	0.068	NA
BAG4	12	0	12	0.083	NA
BYSL	98	87	11	0.083	0.166
AES	92	81	11	0.095	0.166
VIM	43	32	11	0.114	0.283
CBX8	40	29	11	0.189	0.437
SLC25A6	38	27	11	0.164	0.454
PCMT1	35	24	11	0.122	0.367
TKT	33	22	11	0.154	0.436
BARD1	32	21	11	0.095	0.362
PPIA	31	20	11	0.149	0.438
PIK3R1	31	20	11	0.255	0.518
EPRS	30	19	11	0.155	0.47
RBM14	30	19	11	0.165	0.467
TMSB4X	30	19	11	0.056	0.377
CACYBP	29	18	11	0.165	0.44
PCBP2	29	18	11	0.107	0.418
HNRNPL	28	17	11	0.124	0.432
MCM2	28	17	11	0.128	0.433
ETFA	28	17	11	0.147	0.497
MAX	25	14	11	0.18	0.586
MAFF	25	14	11	0.077	0.413
HRAS	24	13	11	0.059	0.309
AHCYL1	24	13	11	0.11	0.517
CCT6A	24	13	11	0.072	0.409
GNB2	24	13	11	0.087	0.442
IKZF4	24	13	11	0.041	0.35
CCT7	24	13	11	0.082	0.44
UCHL3	23	12	11	0.005	0.173
NOTCH1	23	12	11	0.07	0.485
PYGM	22	11	11	0.008	0.256
CKMT1A	22	11	11	0.083	0.499
GATA3	22	11	11	0.135	0.615
CAMK1	22	11	11	0.154	0.609
BCAS2	22	11	11	0.1	0.597
POLR2H	20	9	11	0.024	0.333
POLR2E	20	9	11	0.095	0.497
AIFM1	19	8	11	0.047	0.492
TOMM20	19	8	11	0.02	0.444
METTL17	19	8	11	0.053	0.616
STIP1	18	7	11	0.084	0.388
PPP6R1	18	7	11	0.122	0.678
TBX6	18	7	11	0.03	0.612
RAB3GAP2	18	7	11	0.094	0.618
RAB3GAP1	18	7	11	0.097	0.628
NCAPG	18	7	11	0.094	0.618
ATP1B3	18	7	11	0.094	0.618
DMAP1	18	7	11	0.15	0.743
CUX1	18	7	11	0.165	0.757
TRIM25	17	6	11	0.015	0.429
ZDHHC17	17	6	11	0.146	0.685
PPP3R2	16	5	11	0.011	0.496
POLR2F	16	5	11	0.016	0.42
POLR2K	16	5	11	0.016	0.42
SRPK2	15	4	11	0.184	0.778
CREB3L2	15	4	11	0.008	0.649
TRIM15	15	4	11	0.018	0.651
TTN	14	3	11	0.026	0.728
NFE2L1	14	3	11	0.011	0.692
NOTCH4	14	3	11	0.005	0.65
SSR1	14	3	11	0.02	0.754
ATP6V1F	14	3	11	0.037	0.743
PTPRJ	14	3	11	0.12	0.809
ASGR2	13	2	11	0	0.175
SNRPA1	13	2	11	0.098	0.899
MLH1	13	2	11	0.131	0.929
DNAJA3	13	2	11	0.1	0.926
ZBTB14	13	2	11	0.069	0.837
ZNF398	12	1	11	0.032	0.853
LOC102724594	11	0	11	0.049	NA
EDEM1	11	0	11	0	NA
CERS2	11	0	11	0.001	NA
ZRANB2	11	0	11	0.042	NA
USO1	11	0	11	0.037	NA
ARFGEF1	11	0	11	0.033	NA
PIN1	94	84	10	0.05	0.089
NCOR2	63	53	10	0.108	0.22
STX11	40	30	10	0.081	0.213
CEP70	39	29	10	0.161	0.332
TBL1XR1	35	25	10	0.136	0.372
AHCY	35	25	10	0.162	0.381
UBA52	33	23	10	0.037	0.199
OGT	32	22	10	0.092	0.324
MTHFD1	31	21	10	0.16	0.43
ZBTB8A	31	21	10	0.171	0.437
CUL2	31	21	10	0.187	0.437
COPS5	29	19	10	0.138	0.368
PSMA3	29	19	10	0.293	0.605
CAND1	27	17	10	0.091	0.372
C6orf165	27	17	10	0.144	0.495
EIF3B	26	16	10	0.11	0.408
TUBG1	26	16	10	0.064	0.323
AFF4	25	15	10	0.054	0.248
TAF4	25	15	10	0.067	0.205
EPAS1	24	14	10	0.061	0.316
ATF3	24	14	10	0.179	0.553
PTGES3	23	13	10	0.14	0.464
TCP1	23	13	10	0.088	0.422
CDC20	22	12	10	0.063	0.415
MBD3	22	12	10	0.103	0.478
TAF8	22	12	10	0.058	0.204
POU2F1	21	11	10	0.102	0.517
PTBP1	21	11	10	0.11	0.515
RPS3	21	11	10	0.083	0.454
SLC25A3	21	11	10	0.107	0.511
MRPL41	20	10	10	0.101	0.535
MYBPC1	20	10	10	0.01	0.304
BANP	20	10	10	0.282	0.725
MLLT3	20	10	10	0.06	0.324
ELL2	19	9	10	0.042	0.235
RAD23B	18	8	10	0.093	0.554
PITX1	17	7	10	0.085	0.51
HGF	17	7	10	0.024	0.578
TOMM22	17	7	10	0.044	0.455
PPP5C	16	6	10	0.025	0.392
PFDN1	16	6	10	0.042	0.562
NAP1L5	16	6	10	0.037	0.555
UBA2	16	6	10	0.157	0.747
UBE2D4	16	6	10	0.08	0.372
CEBPA	15	5	10	0.245	0.774
KPNA1	15	5	10	0.022	0.446
NFKBID	15	5	10	0.029	0.71
CPSF4	14	4	10	0.009	0.621
MLLT10	14	4	10	0.034	0.581
NFIA	13	3	10	0.083	0.7
RICTOR	13	3	10	0.008	0.654
KLF2	13	3	10	0.003	0.623
ANGPTL4	13	3	10	0.005	0.629
CCDC6	13	3	10	0.002	0.61
JAG1	13	3	10	0.004	0.617
STOML1	13	3	10	0.002	0.625
CCNE2	13	3	10	0.002	0.61
EYA1	13	3	10	0.003	0.615
MMS22L	13	3	10	0.002	0.61
FAM101A	13	3	10	0.002	0.61
SCGB3A1	13	3	10	0.002	0.622
SUMF2	13	3	10	0.002	0.61
DCLRE1C	13	3	10	0.004	0.631
UBE2QL1	13	3	10	0.002	0.61
USP49	13	3	10	0.031	0.591
HEY2	13	3	10	0.046	0.783
SPARC	12	2	10	0.068	0.847
HACD3	12	2	10	0.072	0.822
APPBP2	12	2	10	0.049	0.716
LBR	12	2	10	0.028	0.752
CDH1	12	2	10	0.177	0.872
FGFR3	11	1	10	0.073	0.929
TRIM2	11	1	10	0.018	0.764
OFD1	11	1	10	0.047	0.906
POU2AF1	10	0	10	0.019	NA
UBE2H	10	0	10	0.054	NA
RCN2	10	0	10	0.02	NA
RCN1	10	0	10	0.011	NA
RAD51D	10	0	10	0.021	NA
WDYHV1	81	72	9	0.011	0.017
NRIP1	46	37	9	0.14	0.29
C1orf216	36	27	9	0.054	0.198
RCOR3	34	25	9	0.028	0.141
NFKBIA	31	22	9	0.118	0.344
IARS	31	22	9	0.171	0.404
TARS	31	22	9	0.147	0.379
ARMC7	30	21	9	0.06	0.235
ZNF24	28	19	9	0.163	0.416
PLCG1	28	19	9	0.262	0.426
CRK	28	19	9	0.232	0.434
ARIH2	28	19	9	0.045	0.269
CUL3	28	19	9	0.229	0.459
KDM5B	27	18	9	0.112	0.416
DDIT3	27	18	9	0.125	0.362
IKZF2	27	18	9	0.046	0.249
NME1	26	17	9	0.083	0.304
HTT	26	17	9	0.077	0.253
THAP1	26	17	9	0.017	0.115
SMAD7	24	15	9	0.147	0.462
RPL13	23	14	9	0.078	0.381
ALDOA	23	14	9	0.104	0.401
RBFOX2	22	13	9	0.046	0.288
CCT8	22	13	9	0.105	0.412
DARS	22	13	9	0.08	0.39
PPHLN1	21	12	9	0.138	0.532
MAP2K1	21	12	9	0.074	0.383
CCNE1	21	12	9	0.038	0.329
ANKRD11	21	12	9	0.099	0.442
RPA2	21	12	9	0.093	0.404
GATAD2A	21	12	9	0.134	0.567
TRAF6	20	11	9	0.179	0.528
PRDX3	20	11	9	0.092	0.456
RUNX3	20	11	9	0.15	0.546
SIK2	20	11	9	0.084	0.444
PRKD1	20	11	9	0.084	0.444
PRKAB1	20	11	9	0.106	0.474
LARS	20	11	9	0.084	0.444
RARS	20	11	9	0.084	0.444
MEF2D	20	11	9	0.09	0.45
JDP2	20	11	9	0.084	0.444
PPP2R2D	20	11	9	0.084	0.444
PA2G4	20	11	9	0.084	0.444
HIST1H2BK	20	11	9	0.084	0.444
HOXC11	20	11	9	0.099	0.487
IGF2BP1	20	11	9	0.084	0.444
ZBTB7B	20	11	9	0.114	0.525
DDX1	20	11	9	0.115	0.492
CIITA	20	11	9	0.11	0.497
RPS8	20	11	9	0.084	0.444
BUB1B	20	11	9	0.1	0.475
RUNX2	20	11	9	0.084	0.444
PRKD3	20	11	9	0.09	0.462
SLC25A11	20	11	9	0.089	0.453
DDX47	20	11	9	0.084	0.444
MDH2	20	11	9	0.084	0.444
BCORL1	20	11	9	0.084	0.444
AHRR	20	11	9	0.088	0.463
SIK3	20	11	9	0.084	0.444
CCT4	20	11	9	0.105	0.467
LOC102724428	20	11	9	0.084	0.444
EIF4A3	20	11	9	0.11	0.487
SLC2A4RG	20	11	9	0.084	0.445
PRPF39	20	11	9	0.143	0.56
HAUS2	20	11	9	0.085	0.448
NR2E1	20	11	9	0.084	0.444
NEU1	20	11	9	0.105	0.471
NFS1	20	11	9	0.084	0.444
CAMTA2	20	11	9	0.089	0.457
NASP	20	11	9	0.192	0.566
TTLL10	20	11	9	0.028	0.372
ATXN3	19	10	9	0.029	0.353
CREB3L1	19	10	9	0.007	0.125
HPRT1	19	10	9	0.133	0.557
GCLM	19	10	9	0.168	0.595
PPARG	19	10	9	0.244	0.642
PAPD4	19	10	9	0.112	0.549
TTC9C	18	9	9	0.039	0.43
TPM1	18	9	9	0.009	0.22
XPO4	18	9	9	0.143	0.587
ALX4	18	9	9	0.103	0.573
ETV6	18	9	9	0.172	0.65
NAPRT	18	9	9	0.064	0.526
LUC7L	17	8	9	0.074	0.463
USP4	17	8	9	0.013	0.294
ACTN2	17	8	9	0.109	0.585
DNPEP	17	8	9	0.031	0.413
SOX5	17	8	9	0.196	0.71
PIAS3	16	7	9	0.007	0.25
CRADD	16	7	9	0.046	0.457
LAMTOR5	16	7	9	0.095	0.64
BCL2L1	16	7	9	0.032	0.295
ATG12	16	7	9	0.025	0.43
SIN3B	16	7	9	0.287	0.769
IGF2	15	6	9	0.068	0.637
KLF5	15	6	9	0.002	0.277
UBE3A	15	6	9	0.046	0.555
CUTA	15	6	9	0.138	0.707
AFF1	14	5	9	0.054	0.383
SYCE1	14	5	9	0.049	0.555
POLR2I	14	5	9	0.02	0.399
MAP4K1	13	4	9	0.017	0.608
BCAS3	13	4	9	0.007	0.507
TXNDC9	13	4	9	0.08	0.767
TFG	13	4	9	0.079	0.773
RNF114	12	3	9	0.026	0.719
RASSF1	12	3	9	0.095	0.739
UBE2B	12	3	9	0.052	0.694
MAD2L1	12	3	9	0.034	0.618
TBC1D15	12	3	9	0.017	0.602
MLLT1	12	3	9	0.059	0.631
CCNT2	12	3	9	0.044	0.565
KBTBD7	12	3	9	0.05	0.693
RAP1A	11	2	9	0.038	0.652
H2AFZ	10	1	9	0.092	0.822
MTF2	10	1	9	0.032	0.805
CPSF7	9	0	9	0.053	NA
ZRSR2	9	0	9	0.013	NA
FIP1L1	9	0	9	0.155	NA
TRIM35	9	0	9	0.031	NA
HSD17B11	9	0	9	0.034	NA
FNTA	9	0	9	0.034	NA
GBF1	9	0	9	0.034	NA
EIF4G2	9	0	9	0.069	NA
LTN1	9	0	9	0.036	NA
TTI1	9	0	9	0.034	NA
ATP1A4	9	0	9	0.034	NA
UBE3C	9	0	9	0.043	NA
CHP1	9	0	9	0.034	NA
DNAJC11	9	0	9	0.05	NA
TANGO6	9	0	9	0.034	NA
TUBG2	9	0	9	0.034	NA
CLPX	9	0	9	0.034	NA
TMEM41B	9	0	9	0.034	NA
SEC61A1	9	0	9	0.034	NA
TIMM23	9	0	9	0.034	NA
HEATR3	9	0	9	0.034	NA
CHURC1-FNTB	9	0	9	0.034	NA
OPA1	9	0	9	0.058	NA
PTP4A3	9	0	9	0.036	NA
OS9	9	0	9	0.013	NA
SEL1L	9	0	9	0.006	NA
VEGFA	9	0	9	0.052	NA
MYCBPAP	9	0	9	0.014	NA
NUFIP2	58	50	8	0.127	0.25
HSPD1	57	49	8	0.088	0.18
ING5	39	31	8	0.031	0.095
GOT2	34	26	8	0.16	0.345
LSM2	30	22	8	0.23	0.483
CLU	29	21	8	0.059	0.22
MARK3	28	20	8	0.149	0.361
RPA1	28	20	8	0.199	0.402
LMO4	28	20	8	0.114	0.357
PHC2	26	18	8	0.299	0.574
NFKBIE	25	17	8	0.15	0.413
TRIP6	25	17	8	0.138	0.394
TFIP11	25	17	8	0.171	0.396
KRT6C	25	17	8	0.034	0.204
LIN37	25	17	8	0.054	0.258
FAM103A1	24	16	8	0.032	0.172
SHMT2	23	15	8	0.092	0.329
BCOR	23	15	8	0.096	0.331
TRAP1	22	14	8	0.108	0.391
PHB	22	14	8	0.143	0.46
DNAJB6	21	13	8	0.175	0.495
RALY	21	13	8	0.227	0.559
TBC1D22B	21	13	8	0.094	0.395
ZNF655	21	13	8	0.105	0.449
KLF4	20	12	8	0.114	0.438
MAPRE2	20	12	8	0.14	0.442
PRKCI	20	12	8	0.242	0.619
CDC20B	20	12	8	0.119	0.496
RMND5A	19	11	8	0.107	0.497
MSI2	19	11	8	0.107	0.497
LYAR	19	11	8	0.116	0.478
USP21	19	11	8	0.077	0.431
DCDC2B	19	11	8	0.167	0.615
DTX2	18	10	8	0.136	0.51
AKR1B1	18	10	8	0.179	0.541
CCNH	18	10	8	0.085	0.432
MEIS2	18	10	8	0.149	0.557
MIPOL1	18	10	8	0.07	0.356
SPP1	17	9	8	0.02	0.275
STAM	17	9	8	0.044	0.39
2016-09-07	17	9	8	0.089	0.52
CKM	17	9	8	0.024	0.301
MAP3K3	17	9	8	0.249	0.732
NR3C1	17	9	8	0.127	0.497
MRPS9	17	9	8	0.191	0.606
TSPYL1	17	9	8	0.134	0.565
PIK3R3	17	9	8	0.144	0.596
ZNF569	17	9	8	0.046	0.45
TROAP	17	9	8	0.12	0.602
C19orf73	17	9	8	0.045	0.451
ASMTL	17	9	8	0.056	0.471
CD33	17	9	8	0.045	0.449
BEX1	16	8	8	0.02	0.315
NUDT14	16	8	8	0.058	0.459
TCF12	16	8	8	0.256	0.727
FRG1	16	8	8	0.041	0.504
TIE1	16	8	8	0.045	0.524
CDKN2B	16	8	8	0.053	0.498
LINGO1	15	7	8	0.022	0.407
MAPKAPK3	15	7	8	0.007	0.239
VPS33A	15	7	8	0.187	0.67
PTPRS	15	7	8	0.051	0.513
EP400	15	7	8	0.243	0.732
HOXA5	15	7	8	0.24	0.741
RAE1	15	7	8	0.154	0.62
PRPF4	15	7	8	0.153	0.62
ZNF281	15	7	8	0.137	0.61
TCEA1	15	7	8	0.046	0.362
CSNK1E	14	6	8	0.241	0.759
PYCR2	14	6	8	0.139	0.665
RNF41	14	6	8	0.074	0.548
GAS7	14	6	8	0.015	0.355
UBE2U	14	6	8	0.05	0.449
DCTN1	14	6	8	0.102	0.591
CLEC4G	13	5	8	0.004	0.261
SQSTM1	13	5	8	0.072	0.511
APOD	13	5	8	0.004	0.289
BRD7	13	5	8	0.054	0.51
ROGDI	13	5	8	0.034	0.523
GIT1	13	5	8	0.029	0.472
BRAP	12	4	8	0.038	0.547
MRFAP1L1	12	4	8	0.084	0.731
RBCK1	11	3	8	0.048	0.706
CRYBA1	11	3	8	0.051	0.707
RBL1	11	3	8	0.054	0.481
CD247	11	3	8	0.085	0.743
TUBB6	11	3	8	0.013	0.489
NYNRIN	11	3	8	0.028	0.702
DZIP3	11	3	8	0.053	0.636
WDR33	10	2	8	0.023	0.715
ATR	10	2	8	0.164	0.778
TERF2IP	10	2	8	0.184	0.853
SURF4	10	2	8	0.097	0.756
BEND5	10	2	8	0.189	0.866
UBE2E1	10	2	8	0.112	0.617
AZGP1	10	2	8	0.004	0.604
TOPBP1	9	1	8	0.012	0.645
SUV39H2	9	1	8	0.075	0.775
DUSP23	9	1	8	0.048	0.832
PALB2	9	1	8	0.119	0.721
ATP6V1B2	8	0	8	0.014	NA
SRXN1	8	0	8	0.014	NA
UBAC1	8	0	8	0.052	NA
CBFA2T3	8	0	8	0.005	NA
RASA1	8	0	8	0.287	NA
GTF2A1	8	0	8	0.051	NA
ZAP70	8	0	8	0.09	NA
JARID2	8	0	8	0.013	NA
CHEK2	8	0	8	0.149	NA
FGFR4	8	0	8	0.095	NA
GATA2	46	39	7	0.096	0.231
KIFC3	45	38	7	0.085	0.155
GPATCH2L	40	33	7	0.068	0.157
TAF9	35	28	7	0.118	0.198
TSHZ3	34	27	7	0.11	0.255
CHCHD2	32	25	7	0.062	0.181
HDAC7	31	24	7	0.099	0.247
ATN1	30	23	7	0.101	0.246
KLC4	28	21	7	0.066	0.232
NECAB2	28	21	7	0.083	0.244
NCK2	27	20	7	0.176	0.381
COMT	27	20	7	0.135	0.349
KIAA1377	26	19	7	0.159	0.384
KDM6A	25	18	7	0.187	0.447
KRT8	25	18	7	0.105	0.311
CEBPB	24	17	7	0.213	0.426
CEP57	24	17	7	0.049	0.23
NCOA3	23	16	7	0.102	0.258
PRKCD	23	16	7	0.129	0.335
NUDT21	23	16	7	0.253	0.528
RNMTL1	22	15	7	0.235	0.514
HR	22	15	7	0.096	0.308
PRKACA	21	14	7	0.141	0.357
TOLLIP	21	14	7	0.076	0.239
ARID5A	21	14	7	0.066	0.308
DAZAP2	21	14	7	0.123	0.289
PSMB5	21	14	7	0.13	0.379
ANAPC7	21	14	7	0.215	0.492
NOM1	21	14	7	0.203	0.485
ANAPC5	21	14	7	0.215	0.492
ANAPC4	21	14	7	0.215	0.492
PPP2R5C	21	14	7	0.205	0.489
PPIH	21	14	7	0.203	0.485
C11orf58	21	14	7	0.216	0.53
TPI1	20	13	7	0.084	0.33
PSMC4	20	13	7	0.111	0.368
UBA1	20	13	7	0.103	0.38
VDAC2	20	13	7	0.131	0.394
PKN2	20	13	7	0.139	0.435
TCEB1	20	13	7	0.063	0.162
DCUN1D1	20	13	7	0.158	0.444
ANAPC2	19	12	7	0.12	0.421
KRT2	19	12	7	0.045	0.275
KRT5	19	12	7	0.047	0.277
KRT71	19	12	7	0.045	0.275
SMAD9	18	11	7	0.114	0.471
BRD8	18	11	7	0.289	0.651
COX5A	18	11	7	0.046	0.337
TRAF5	17	10	7	0.065	0.268
RBFOX1	17	10	7	0.106	0.355
SETD7	16	9	7	0.179	0.55
POLR2D	16	9	7	0.106	0.376
POLR2J	16	9	7	0.043	0.218
PRF1	16	9	7	0.046	0.322
PRR19	15	8	7	0.024	0.337
TPM2	15	8	7	0.155	0.557
KRAS	15	8	7	0.205	0.614
KPNA4	15	8	7	0.217	0.612
MEPCE	15	8	7	0.259	0.651
RAB3IP	15	8	7	0.152	0.617
CTNNBL1	14	7	7	0.032	0.388
CTNND1	14	7	7	0.184	0.638
JUND	14	7	7	0.229	0.69
YBX1	14	7	7	0.261	0.644
IP6K2	14	7	7	0.023	0.412
TECR	14	7	7	0.112	0.488
BRE	14	7	7	0.135	0.605
POLR1E	14	7	7	0.125	0.546
DUSP12	14	7	7	0.091	0.549
TINF2	14	7	7	0.045	0.194
PDCD5	14	7	7	0.219	0.698
PARVA	14	7	7	0.144	0.585
CNP	14	7	7	0.156	0.605
TRIM24	14	7	7	0.053	0.382
FZR1	14	7	7	0.226	0.679
FOXK2	14	7	7	0.144	0.587
MBD2	14	7	7	0.203	0.641
ZEB2	14	7	7	0.183	0.631
MAGEC2	14	7	7	0.173	0.631
MECOM	14	7	7	0.176	0.619
CTR9	14	7	7	0.159	0.613
IL24	13	6	7	0.02	0.35
ARL6IP1	13	6	7	0.019	0.289
SSX2	13	6	7	0.056	0.525
MYO1A	13	6	7	0.049	0.441
TRIO	13	6	7	0.049	0.443
UBXN1	13	6	7	0.269	0.75
SH3RF2	13	6	7	0.271	0.783
ZBTB25	13	6	7	0.013	0.205
HSF2	12	5	7	0.154	0.643
MLH3	12	5	7	0.269	0.69
LMNB1	12	5	7	0.107	0.531
KIAA0753	12	5	7	0.04	0.57
GOLGA6L2	12	5	7	0.061	0.645
HIVEP1	11	4	7	0.002	0.179
CRYAB	11	4	7	0.056	0.438
RNF10	11	4	7	0.042	0.643
WWP1	11	4	7	0.034	0.392
ATRX	11	4	7	0.064	0.626
MAD2L1BP	11	4	7	0.067	0.636
NFYC	11	4	7	0.025	0.397
EFHC2	11	4	7	0.071	0.481
STAC3	11	4	7	0.118	0.584
TTC1	10	3	7	0.151	0.762
PKP2	10	3	7	0.065	0.751
GMEB1	10	3	7	0.005	0.419
TCAP	10	3	7	0.042	0.66
DCAF6	10	3	7	0.058	0.67
CSTF2	10	3	7	0.167	0.816
RAD17	10	3	7	0.029	0.654
CENPJ	10	3	7	0.025	0.485
TRIM8	10	3	7	0.09	0.597
FAM118B	10	3	7	0.066	0.63
SLC39A7	9	2	7	0.024	0.665
ZNRD1	9	2	7	0.035	0.695
TNFSF11	8	1	7	0.18	0.919
PCGF5	8	1	7	0.074	0.826
KLHL20	8	1	7	0.168	0.918
RNF113A	8	1	7	0.031	0.715
TRIM47	8	1	7	0.031	0.715
SPDL1	8	1	7	0.042	0.836
NPM3	8	1	7	0.049	0.845
SRP14	8	1	7	0.09	0.753
C19orf40	7	0	7	0.079	NA
RSRP1	7	0	7	0.021	NA
ZNF394	7	0	7	0.016	NA
CPSF2	7	0	7	0.032	NA
FANCM	7	0	7	0.086	NA
UBL5	7	0	7	0.025	NA
KLHL2	7	0	7	0.048	NA
ZNF30	7	0	7	0.016	NA
SNRPN	7	0	7	0.125	NA
DHFR	7	0	7	0	NA
MOB1B	7	0	7	0.123	NA
F7	7	0	7	0.011	NA
PAX8	7	0	7	0.03	NA
HMGB2	7	0	7	0.033	NA
TMED9	7	0	7	0.013	NA
PDK1	7	0	7	0	NA
HES1	7	0	7	0.025	NA
SAV1	7	0	7	0.05	NA
FBXW11	7	0	7	0.148	NA
DERL1	7	0	7	0.001	NA
CBX1	7	0	7	0.056	NA
FGF2	7	0	7	0.22	NA
HIST1H2BO	7	0	7	0.097	NA
NFASC	7	0	7	0.004	NA
FKBP15	7	0	7	0.002	NA
ERC1	7	0	7	0.005	NA
RNPC3	7	0	7	0.005	NA
COMMD4	7	0	7	0.002	NA
MIA3	7	0	7	0.048	NA
PTPN3	7	0	7	0.048	NA
PPM1D	7	0	7	0.077	NA
FBF1	59	53	6	0.095	0.154
HAUS1	50	44	6	0.106	0.163
TADA2A	46	40	6	0.141	0.2
ZBTB16	41	35	6	0.158	0.297
HSPA8	39	33	6	0.142	0.233
NFKB1	34	28	6	0.226	0.37
MAPK3	34	28	6	0.217	0.341
KAT2B	32	26	6	0.125	0.212
AR	30	24	6	0.182	0.336
RTP5	29	23	6	0.09	0.227
PKM	28	22	6	0.114	0.266
PSMC6	28	22	6	0.107	0.26
SIRT1	28	22	6	0.133	0.255
CAPZB	27	21	6	0.234	0.422
TAPBPL	26	20	6	0.036	0.137
VHL	25	19	6	0.18	0.351
LMO1	24	18	6	0.181	0.412
ESR2	22	16	6	0.078	0.253
SENP3	21	15	6	0.158	0.407
ERH	21	15	6	0.138	0.343
DISC1	21	15	6	0.091	0.299
RBM7	20	14	6	0.156	0.396
PRR20A	20	14	6	0.063	0.221
ADAR	20	14	6	0.201	0.435
ANKRA2	20	14	6	0.178	0.417
EAF1	20	14	6	0.038	0.122
ZNF488	20	14	6	0.114	0.354
EIF2S2	19	13	6	0.191	0.448
ACTL6A	19	13	6	0.177	0.391
TRA2B	18	12	6	0.297	0.535
MTA3	18	12	6	0.141	0.398
UCHL1	17	11	6	0.169	0.475
SALL2	17	11	6	0.122	0.407
CDK12	17	11	6	0.112	0.391
TEAD1	17	11	6	0.271	0.606
NIP7	17	11	6	0.132	0.427
TSGA10	17	11	6	0.224	0.491
PSMA2	16	10	6	0.042	0.227
PER1	16	10	6	0.154	0.493
PAX2	16	10	6	0.112	0.408
CAV1	16	10	6	0.027	0.14
TCF4	16	10	6	0.441	0.688
TRIM26	16	10	6	0.131	0.429
GMCL1	15	9	6	0.092	0.314
HIPK2	15	9	6	0.121	0.362
TMCC2	15	9	6	0.28	0.582
RHOJ	15	9	6	0.035	0.304
GPC4	15	9	6	0.132	0.457
RPS27A	15	9	6	0.154	0.456
RFC2	15	9	6	0.17	0.48
PAF1	15	9	6	0.232	0.553
ATF7IP	15	9	6	0.072	0.312
HMOX2	15	9	6	0.057	0.349
RMND5B	15	9	6	0.161	0.513
FOXP4	15	9	6	0.13	0.453
CHD9	15	9	6	0.189	0.528
DAP3	15	9	6	0.171	0.513
ATXN3L	14	8	6	0.015	0.221
YOD1	14	8	6	0.015	0.221
RB1	14	8	6	0.318	0.627
SRSF9	14	8	6	0.208	0.521
PSMB10	14	8	6	0.026	0.282
EIF2B1	14	8	6	0.19	0.598
MCC	14	8	6	0.363	0.714
UBQLN1	13	7	6	0.174	0.557
JAK3	13	7	6	0.057	0.37
MECP2	13	7	6	0.303	0.687
RPP30	13	7	6	0.242	0.639
PRKAR1A	13	7	6	0.238	0.621
SNX6	13	7	6	0.045	0.339
PTS	12	6	6	0.006	0.115
CKS2	12	6	6	0.069	0.448
GRAP2	12	6	6	0.316	0.702
NOMO1	11	5	6	0.007	0.279
GET4	11	5	6	0.112	0.62
ATG5	11	5	6	0.006	0.302
SNRPF	11	5	6	0.186	0.609
TAF1D	11	5	6	0.038	0.431
NCDN	11	5	6	0.093	0.578
PASK	11	5	6	0.065	0.427
FBLN1	11	5	6	0.149	0.564
AKAP8	11	5	6	0.134	0.552
RAD54L2	11	5	6	0.03	0.398
HDAC6	11	5	6	0.052	0.38
TAF4B	11	5	6	0.027	0.281
ICE2	11	5	6	0.015	0.216
SCOC	11	5	6	0.07	0.646
XPNPEP1	11	5	6	0.04	0.414
FSD2	11	5	6	0.401	0.744
VAC14	10	4	6	0.164	0.654
NTF3	10	4	6	0.009	0.467
DGCR8	10	4	6	0.032	0.515
KTN1	10	4	6	0.034	0.56
UBL4A	10	4	6	0.018	0.49
ERLEC1	10	4	6	0.015	0.322
PSMD7	10	4	6	0.118	0.687
MATR3	10	4	6	0.054	0.597
AGR2	10	4	6	0.053	0.604
PLEKHB2	10	4	6	0.089	0.623
GCOM1	10	4	6	0.048	0.522
POLR2M	10	4	6	0.055	0.535
TNIK	10	4	6	0.054	0.476
ZNF263	9	3	6	0.111	0.643
TG	9	3	6	0.003	0.146
MRPL19	9	3	6	0.034	0.512
CETN3	9	3	6	0.039	0.603
NEU4	9	3	6	0.1	0.671
FASTKD2	9	3	6	0.144	0.677
KLHL12	9	3	6	0.152	0.736
ID3	9	3	6	0.165	0.659
DOK6	9	3	6	0.089	0.674
TOR1AIP2	9	3	6	0.02	0.527
BOLL	9	3	6	0.094	0.67
RDH12	9	3	6	0.022	0.527
ZBTB1	9	3	6	0.19	0.643
NDUFS2	8	2	6	0.037	0.685
DGKD	8	2	6	0.176	0.811
SNRPD1	8	2	6	0.207	0.71
RNF14	8	2	6	0.051	0.716
NFE2L2	8	2	6	0.011	0.331
CRYAA	8	2	6	0.047	0.606
CTH	8	2	6	0.015	0.634
ARAF	8	2	6	0.033	0.585
PIP	8	2	6	0.049	0.672
SGCG	8	2	6	0.089	0.803
ACD	8	2	6	0.022	0.362
IPO9	7	1	6	0.049	0.666
TERF2	7	1	6	0.335	0.915
MASP1	7	1	6	0.017	0.576
XRCC3	7	1	6	0.074	0.556
MMP7	6	0	6	0.126	NA
PPP6R2	6	0	6	0.104	NA
CGRRF1	6	0	6	0.018	NA
ARNT	6	0	6	0.034	NA
ZHX1	6	0	6	0.024	NA
PCGF2	6	0	6	0.309	NA
ASB3	6	0	6	0.058	NA
CENPB	6	0	6	0.209	NA
SNTB2	6	0	6	0.14	NA
TGFBRAP1	6	0	6	0.02	NA
SMARCAD1	6	0	6	0.034	NA
FBXW8	6	0	6	0.015	NA
CARD9	65	60	5	0.141	0.171
UXT	37	32	5	0.048	0.107
CCDC146	34	29	5	0.086	0.169
RXRA	30	25	5	0.099	0.186
SET	29	24	5	0.156	0.28
AKAP9	27	22	5	0.035	0.119
DYRK1B	26	21	5	0.093	0.196
NDEL1	26	21	5	0.136	0.296
OTUB1	25	20	5	0.158	0.316
TAB2	25	20	5	0.152	0.295
ANXA2	24	19	5	0.171	0.344
TCEB2	24	19	5	0.065	0.129
RUNX1T1	23	18	5	0.072	0.183
TRIM63	22	17	5	0.031	0.128
INTS7	21	16	5	0.228	0.435
FAM110A	21	16	5	0.081	0.199
PPP2R2A	20	15	5	0.14	0.314
STRN	20	15	5	0.285	0.497
RAP1B	20	15	5	0.254	0.48
CYCS	20	15	5	0.243	0.463
SLU7	20	15	5	0.099	0.261
2016-09-02	19	14	5	0.219	0.422
MYL12A	19	14	5	0.288	0.507
ZBTB5	19	14	5	0.135	0.323
GATAD2B	19	14	5	0.157	0.375
POLR2G	18	13	5	0.067	0.188
GNG5	18	13	5	0.053	0.22
TAF12	18	13	5	0.114	0.213
TP63	17	12	5	0.035	0.168
TRA2A	17	12	5	0.248	0.475
KALRN	17	12	5	0.061	0.261
SH3KBP1	17	12	5	0.052	0.173
SPATA24	17	12	5	0.075	0.287
TRIM37	17	12	5	0.168	0.339
DAB2IP	16	11	5	0.011	0.08
ND1	16	11	5	0.121	0.381
ELL	16	11	5	0.04	0.115
TBX2	16	11	5	0.168	0.426
PNMA5	16	11	5	0.012	0.076
UTP14C	16	11	5	0.144	0.411
HBA1	15	10	5	0.125	0.418
TDO2	15	10	5	0.188	0.478
PRDM14	15	10	5	0.059	0.209
ANP32A	15	10	5	0.246	0.512
PRKAR2B	15	10	5	0.189	0.464
PAFAH1B1	15	10	5	0.019	0.138
ROR2	15	10	5	0.061	0.234
CYTH4	15	10	5	0.097	0.376
TARDBP	14	9	5	0.191	0.474
SOX8	14	9	5	0.188	0.485
HNRNPK	14	9	5	0.237	0.567
SNRPA	14	9	5	0.35	0.647
RUNDC3A	14	9	5	0.153	0.375
PSPC1	14	9	5	0.107	0.376
PRAM1	14	9	5	0.252	0.574
TP73	14	9	5	0.253	0.552
PATZ1	14	9	5	0.173	0.474
ZMYM2	14	9	5	0.222	0.528
COPS3	14	9	5	0.21	0.515
ZNF384	14	9	5	0.211	0.525
C12orf49	14	9	5	0.045	0.226
DES	13	8	5	0.018	0.161
HEXIM2	13	8	5	0.051	0.311
C7orf25	13	8	5	0.029	0.215
BIRC2	13	8	5	0.033	0.203
DYNC1I1	13	8	5	0.304	0.666
SNF8	13	8	5	0.066	0.324
MAEA	13	8	5	0.234	0.568
KMT2D	12	7	5	0.372	0.705
CHAF1B	12	7	5	0.244	0.607
LSM8	12	7	5	0.261	0.609
LSM6	12	7	5	0.219	0.579
CBX4	12	7	5	0.38	0.699
ENOX2	12	7	5	0.252	0.602
TWIST1	12	7	5	0.227	0.589
AKAP11	12	7	5	0.219	0.579
NFIB	12	7	5	0.246	0.594
MIER1	12	7	5	0.219	0.579
ZNF462	12	7	5	0.221	0.583
MRPL39	12	7	5	0.29	0.634
DDX39A	12	7	5	0.224	0.579
BOD1L1	12	7	5	0.219	0.579
NAP1L4	12	7	5	0.219	0.579
FAM21A	12	7	5	0.278	0.632
ETV3	12	7	5	0.219	0.579
ARID3B	12	7	5	0.245	0.609
ZDBF2	12	7	5	0.219	0.579
MRPS26	12	7	5	0.274	0.62
LEO1	12	7	5	0.219	0.579
SALL1	12	7	5	0.219	0.579
ARMC8	12	7	5	0.219	0.579
TIA1	12	7	5	0.219	0.579
GLI3	12	7	5	0.222	0.582
SLFN5	12	7	5	0.219	0.579
PHC3	12	7	5	0.37	0.688
CDX1	12	7	5	0.22	0.581
TRIM33	12	7	5	0.23	0.599
YPEL5	12	7	5	0.219	0.579
ZNF536	12	7	5	0.219	0.579
MAGED2	12	7	5	0.234	0.6
DNM1L	12	7	5	0.3	0.68
MRPL1	12	7	5	0.233	0.585
SOX6	12	7	5	0.257	0.612
DNAJA2	12	7	5	0.26	0.617
SMG6	12	7	5	0.219	0.579
GLIS3	12	7	5	0.219	0.579
CLOCK	12	7	5	0.236	0.587
WDR26	12	7	5	0.219	0.579
BRINP1	12	7	5	0.234	0.589
MRPS35	12	7	5	0.219	0.579
ARID5B	12	7	5	0.219	0.579
SALL3	12	7	5	0.219	0.579
RANBP10	12	7	5	0.256	0.614
MRPL12	12	7	5	0.221	0.582
MRPS22	12	7	5	0.234	0.595
ZEB1	12	7	5	0.259	0.61
OSBPL11	12	7	5	0.219	0.579
TNRC18	12	7	5	0.219	0.579
KDM6B	12	7	5	0.219	0.579
OLA1	12	7	5	0.219	0.579
RBM4	12	7	5	0.219	0.579
TRERF1	12	7	5	0.219	0.579
SCYL2	12	7	5	0.227	0.589
CAPN2	12	7	5	0.243	0.613
KCMF1	12	7	5	0.219	0.579
RNGTT	12	7	5	0.219	0.579
POU5F1	12	7	5	0.219	0.579
CDC26	12	7	5	0.233	0.586
CNOT3	12	7	5	0.281	0.624
SLFN11	12	7	5	0.219	0.579
TUT1	12	7	5	0.219	0.579
FOXC1	12	7	5	0.244	0.601
KCTD5	12	7	5	0.22	0.584
CASC5	12	7	5	0.219	0.579
SP2	12	7	5	0.418	0.742
MAGEC1	12	7	5	0.221	0.58
ZFHX4	12	7	5	0.219	0.579
ZNF787	12	7	5	0.22	0.581
SEPSECS	12	7	5	0.219	0.579
RFX3	12	7	5	0.285	0.647
SGOL2	12	7	5	0.222	0.583
ANP32E	12	7	5	0.253	0.603
TIAL1	12	7	5	0.228	0.586
ZNF609	12	7	5	0.219	0.579
QSER1	12	7	5	0.219	0.579
IQGAP3	12	7	5	0.219	0.579
ZNF644	12	7	5	0.219	0.579
CYR61	12	7	5	0.219	0.579
SAMD4B	12	7	5	0.219	0.579
NCSTN	11	6	5	0.048	0.314
RARB	11	6	5	0.134	0.518
LAMA4	11	6	5	0.046	0.376
ALDOB	11	6	5	0.285	0.699
CDC14B	11	6	5	0.295	0.706
MSANTD3	11	6	5	0.285	0.699
FRAT2	11	6	5	0.296	0.708
CNBP	11	6	5	0.243	0.648
BAAT	11	6	5	0.341	0.731
CYLC2	11	6	5	0.295	0.701
HSD17B3	11	6	5	0.291	0.705
MAGEA11	11	6	5	0.098	0.42
LATS2	11	6	5	0.071	0.281
RAB27A	11	6	5	0.225	0.585
ZNF385C	11	6	5	0.037	0.283
DCAF8	11	6	5	0.032	0.27
YES1	11	6	5	0.209	0.577
ARSJ	10	5	5	0.032	0.342
PEX14	10	5	5	0.023	0.149
SNRPC	10	5	5	0.162	0.56
TLE1	10	5	5	0.156	0.51
BCR	10	5	5	0.091	0.471
UTP3	10	5	5	0.042	0.414
PRMT6	10	5	5	0.117	0.463
C9orf24	10	5	5	0.038	0.374
LAGE3	10	5	5	0.063	0.539
ATRIP	9	4	5	0.17	0.619
PRDX1	9	4	5	0.059	0.403
SPI1	9	4	5	0.2	0.577
XRCC2	9	4	5	0.036	0.451
CASP14	9	4	5	0.063	0.588
ARL1	9	4	5	0.038	0.337
FKBPL	9	4	5	0.139	0.55
ITCH	9	4	5	0.017	0.262
SRGAP3	9	4	5	0.089	0.558
KIFAP3	9	4	5	0.087	0.507
RPIA	9	4	5	0.007	0.257
GCM2	9	4	5	0.058	0.46
CEP44	9	4	5	0.505	0.835
TNNT3	9	4	5	0.066	0.498
AKAP6	9	4	5	0.024	0.365
SNRPG	9	4	5	0.188	0.635
LEF1	9	4	5	0.054	0.352
KNG1	8	3	5	0.225	0.75
IGFBP5	8	3	5	0.165	0.684
MYOZ1	8	3	5	0.03	0.484
USP13	8	3	5	0.015	0.408
NDUFA1	8	3	5	0.014	0.406
ANKRD1	8	3	5	0.023	0.455
LMCD1	8	3	5	0.069	0.526
ESPL1	8	3	5	0.014	0.406
TNNI2	8	3	5	0.05	0.476
THOC6	8	3	5	0.014	0.406
MYOT	8	3	5	0.018	0.417
GFM1	8	3	5	0.014	0.406
NEB	8	3	5	0.161	0.721
EHD4	8	3	5	0.104	0.588
RBBP8	8	3	5	0.151	0.66
TRIM39	8	3	5	0.065	0.496
RNF181	8	3	5	0.072	0.463
PDLIM4	8	3	5	0.07	0.609
HEYL	8	3	5	0.049	0.575
SMAD5	8	3	5	0.246	0.753
PSMB1	7	2	5	0.271	0.822
DCD	7	2	5	0.093	0.736
SLC25A22	7	2	5	0.141	0.764
TRIM32	7	2	5	0.138	0.711
CHUK	7	2	5	0.04	0.491
POU1F1	7	2	5	0.111	0.665
STAT6	7	2	5	0.044	0.602
CEP76	7	2	5	0.345	0.863
RING1	7	2	5	0.305	0.824
BECN1	7	2	5	0.081	0.693
BLMH	7	2	5	0.084	0.693
MAML1	7	2	5	0.311	0.854
H2AFY	7	2	5	0.12	0.695
AKTIP	7	2	5	0.201	0.796
NUTM1	7	2	5	0.197	0.755
SREK1	6	1	5	0.261	0.781
LIN28A	6	1	5	0.261	0.782
PLK1	6	1	5	0.376	0.88
GTF3C4	6	1	5	0.081	0.612
NOD2	6	1	5	0.147	0.761
RNF138	6	1	5	0.064	0.605
RAD18	6	1	5	0.083	0.599
ARPC4	6	1	5	0	0.286
BRD1	6	1	5	0.159	0.828
PBK	6	1	5	0.129	0.824
LRRC1	6	1	5	0.069	0.776
GOLGB1	6	1	5	0.069	0.776
ODF2L	6	1	5	0.069	0.776
MRPS6	6	1	5	0.091	0.783
FAM134A	6	1	5	0.072	0.776
EPN1	6	1	5	0.124	0.812
GEMIN7	6	1	5	0.183	0.841
STAU2	6	1	5	0.115	0.799
KIF15	6	1	5	0.069	0.776
SRRT	6	1	5	0.373	0.884
F3	5	0	5	0.011	NA
SENP6	5	0	5	0.05	NA
PDCD2	5	0	5	0.044	NA
NUP85	5	0	5	0.042	NA
USP44	5	0	5	0.038	NA
FKBP6	5	0	5	0.159	NA
CETN1	5	0	5	0.039	NA
TAL1	5	0	5	0.13	NA
SNAPC1	5	0	5	0.234	NA
HOXC13	5	0	5	0.121	NA
DEDD2	5	0	5	0.101	NA
UPF2	5	0	5	0.4	NA
DGKA	5	0	5	0.101	NA
RAG2	5	0	5	0.009	NA
RAG1	5	0	5	0.009	NA
RPS6KA6	5	0	5	0.184	NA
HAND2	5	0	5	0.046	NA
TOM1L2	5	0	5	0.012	NA
TACC3	5	0	5	0.124	NA
UBXN7	5	0	5	0.012	NA
ZPR1	5	0	5	0.052	NA
[truncated: 5,174 more rows]
