# Supplementary material for: A network-based phenotype mapping approach to identify genes that modulate drug response phenotypes
Source: Sci Rep. 2016 Nov 14;6:37003. doi: 10.1038/srep37003 (PMC5107984; doi:10.1038/srep37003)
Supplement: Supplementary Information [file srep37003-s6.xlsx]

## Sheet: Fig 2a
pathway	C	O	E	R	p	padj	nominalP
KEGG_CELL_CYCLE	128	12	2.53335	5.72504	3.76987e-06	0.000701195	0.192
KEGG_MISMATCH_REPAIR	23	5	0.455211	14.7394	5.61488e-05	0.00348122	0.062
KEGG_HOMOLOGOUS_RECOMBINATION	28	5	0.55417	11.5304	0.00015185	0.007061	0.048
KEGG_MAPK_SIGNALING_PATHWAY	267	14	5.28441	2.97806	0.000500957	0.0156589	0.306
KEGG_WNT_SIGNALING_PATHWAY	151	10	2.98856	3.83128	0.000505125	0.0156589	0.164
KEGG_TIGHT_JUNCTION	134	9	2.6521	4.02412	0.000681822	0.018117	0.11

## Sheet: Fig 2b
pathway	C	O	E	R	p	padj	nominalP
KEGG_SPLICEOSOME	128	17	2.62968	8.23604	3.03705e-10	5.6489e-08	0.2
KEGG_UBIQUITIN_MEDIATED_PROTEOLYSIS	138	14	2.83512	5.96567	3.9666e-07	2.45929e-05	0.222
KEGG_CHEMOKINE_SIGNALING_PATHWAY	190	16	3.90342	4.87671	7.42408e-07	3.4522e-05	0.174
KEGG_TOLL_LIKE_RECEPTOR_SIGNALING_PATHWAY	102	11	2.09552	6.22999	4.5972e-06	0.000142513	0.106
KEGG_PATHWAYS_IN_CANCER	328	19	6.73854	3.20199	2.31133e-05	0.000535321	0.352
KEGG_REGULATION_OF_ACTIN_CYTOSKELETON	216	14	4.43758	3.62657	7.54587e-05	0.00116961	0.208
KEGG_JAK_STAT_SIGNALING_PATHWAY	155	11	3.18437	4.0001	0.000193559	0.00257157	0.121
KEGG_OXIDATIVE_PHOSPHORYLATION	135	9	2.77349	4.19547	0.000519695	0.00507776	0.191
KEGG_CYTOKINE_CYTOKINE_RECEPTOR_INTERACTION	267	14	5.48534	2.93689	0.000573295	0.00507776	0.135
KEGG_CELL_CYCLE	128	9	2.62968	3.97646	0.000744314	0.00629284	0.216
KEGG_NEUROTROPHIN_SIGNALING_PATHWAY	126	9	2.58859	3.9421	0.000788469	0.00637631	0.203

## Sheet: Suppl Fig 3a
pathway	C	O	E	R	p	padj	nominalP
KEGG_PROTEIN_EXPORT	24	7	0.46236	23.324	1.39725e-07	1.38284e-05	0.054
KEGG_N_GLYCAN_BIOSYNTHESIS	46	9	0.886191	13.0081	1.48692e-07	1.38284e-05	0.064
KEGG_AMINO_SUGAR_AND_NUCLEOTIDE_SUGAR_METABOLISM	44	7	0.847661	10.0843	1.55693e-05	0.000965297	0.044
KEGG_UBIQUITIN_MEDIATED_PROTEOLYSIS	138	10	2.65857	4.30852	0.000211574	0.00983817	0.162
KEGG_ALANINE_ASPARTATE_AND_GLUTAMATE_METABOLISM	32	5	0.616481	9.84811	0.000288996	0.0107506	0.013

## Sheet: Suppl Fig 3b
pathway	C	O	E	R	p	padj	nominalP
KEGG_CYTOKINE_CYTOKINE_RECEPTOR_INTERACTION	267	19	4.73521	4.75398	9.97028e-08	1.85447e-05	0.096
KEGG_ENDOCYTOSIS	183	14	3.24548	5.11753	2.00673e-06	0.000124417	0.165
KEGG_OXIDATIVE_PHOSPHORYLATION	135	10	2.39421	5.45778	3.34249e-05	0.000783709	0.135
KEGG_INOSITOL_PHOSPHATE_METABOLISM	54	7	0.957682	8.75242	3.37079e-05	0.000783709	0.042
KEGG_HEDGEHOG_SIGNALING_PATHWAY	56	7	0.993152	8.39487	4.28738e-05	0.000886058	0.019
KEGG_WNT_SIGNALING_PATHWAY	151	11	2.67796	4.70251	4.92942e-05	0.000916873	0.13
KEGG_CELL_ADHESION_MOLECULES_CAMS	134	9	2.37647	4.45011	0.000338905	0.00393977	0.085
KEGG_MAPK_SIGNALING_PATHWAY	267	13	4.73521	3.04345	0.000636786	0.00696719	0.217
KEGG_JAK_STAT_SIGNALING_PATHWAY	155	9	2.7489	3.72739	0.00111581	0.0102198	0.092
KEGG_NOTCH_SIGNALING_PATHWAY	47	5	0.833538	6.97564	0.00115385	0.0102198	0.049
KEGG_PATHWAYS_IN_CANCER	328	14	5.81703	2.67307	0.00132721	0.0112209	0.247
